# Supplementary material for: Baseline and acquired resistance to bedaquiline, linezolid and pretomanid, and impact on treatment outcomes in four tuberculosis clinical trials containing pretomanid
Source: PLOS Glob Public Health. 2023 Oct 18;3(10):e0002283. doi: 10.1371/journal.pgph.0002283 (PMC10584172; doi:10.1371/journal.pgph.0002283)
Supplement: S1 Appendix — (XLSX) [file pgph.0002283.s002.xlsx]

## Sheet: Baseline (BL)
Other data														MGIT DST							MIC						WGS					Notes
Trial	Blinded Patient ID	Country	Year of Randomisation	Original TB type*	Treatment Allocation	Primary Outcome MITT analysis	Primary Outcome MITT analysis - reason for unfavourbale or unassessable	Secondary Outcome MITT analysis	Secondary Outcome MITT analysis - reason for unfavourbale or unassessable	Time to negative status (TTNS)	Reason if no TTNS	Treated for week16plus?	'Baseline' visit	Streptomycin	Isoniazid	Rifampicin	Ethambutol	Pyrazinamide	Kanamycin	Moxifloxacin#	Pretomanid MGIT	Pretomanid REMA	Linezolid MGIT	Bedaquiline MGIT	Moxifloxacin MGIT	Moxifloxacin REMA	ENA sample name alias	ENA accession no	Lineage	Sublineage	DR-type
Nix	NX001	South Africa	2015	XDR	BPaL	Favourable		Favourable		62		Y	W04	Resistant	Resistant	Resistant	Resistant	Resistant	Resistant	Resistant	0.06		0.5	0.5			TBA_028	ERS8656400	lineage4	lineage4.3.3	Pre-XDR-TB
Nix	NX002	South Africa	2015	XDR	BPaL	Favourable		Favourable		7		Y	B	Resistant	Resistant	Resistant	Resistant	Resistant	Resistant	Susceptible	<=0.06		0.5	0.25			TBA_029	ERS8656401	lineage4	lineage4.1.1.3	Pre-XDR-TB
Nix	NX003	South Africa	2015	XDR	BPaL	Favourable		Favourable		29		Y	B	Resistant	Resistant	Resistant	Resistant	Resistant	Resistant	Resistant	0.25		0.5	0.5			TBA_030	ERS8656402	lineage4	lineage4.3.3	Pre-XDR-TB
Nix	NX004	South Africa	2015	XDR	BPaL	Favourable		Favourable		57		Y	B	Resistant	Resistant	Resistant	Susceptible	Resistant	Resistant	Resistant	0.125		0.5	0.5			TBA_031	ERS8656403	lineage2	lineage2.2.2	Pre-XDR-TB
Nix	NX005	South Africa	2015	XDR	BPaL	Favourable		Favourable			no positive culture B-W04	Y
Nix	NX006	South Africa	2015	XDR	BPaL	Favourable		Favourable			no positive culture B-W04	Y
Nix	NX007	South Africa	2015	XDR	BPaL	Favourable		Favourable		16		Y	B	Resistant	Resistant	Resistant	Resistant	Resistant	Resistant	Susceptible	<=0.06		0.5	0.5			TBA_032	ERS8656404	lineage4	lineage4.3.3	Pre-XDR-TB
Nix	NX008	South Africa	2015	XDR	BPaL	Favourable		Favourable		43		Y	B	Resistant	Resistant	Resistant	Resistant	Resistant	Resistant	Susceptible	0.25		0.5	0.5			TBA_033	ERS8656405	lineage4	lineage4.3.3	Pre-XDR-TB
Nix	NX009	South Africa	2015	XDR	BPaL	Favourable		Favourable		42		Y	B	Resistant	Resistant	Resistant	Resistant	Resistant	Resistant	Resistant	0.125		0.5	0.25			TBA_068	ERS8656440	lineage4	lineage4.1.2.1	Pre-XDR-TB
Nix	NX010	South Africa	2015	XDR	BPaL	Favourable		Favourable			no positive culture B-W04	Y
Nix	NX011	South Africa	2015	XDR	BPaL	Favourable		Favourable		27		Y	B	Resistant	Resistant	Resistant	Resistant	Resistant	Resistant	Susceptible	0.25		0.5	0.5			TBA_035	ERS8656407	lineage4	lineage4.3.3	Pre-XDR-TB
Nix	NX012	South Africa	2015	XDR	BPaL	Favourable		Favourable			no positive culture B-W04	Y
Nix	NX013	South Africa	2015	MDR	BPaL	Favourable		Favourable		43		Y	B	Susceptible	Resistant	Susceptible	Susceptible	Susceptible	Susceptible	Susceptible	0.125		0.5	0.25			TBA_036	ERS8656408	lineage4	lineage4.3.4.2.1	MDR-TB
Nix	NX014	South Africa	2015	XDR	BPaL	Favourable		Favourable		58		Y	B	Resistant	Resistant	Resistant	Resistant	Resistant	Resistant	Resistant	0.25		0.5	0.25			TBA_037	ERS8656409	lineage2	lineage2.2.2	Pre-XDR-TB
Nix	NX015	South Africa	2015	XDR	BPaL	Favourable		Favourable		15		Y	B	Resistant	Resistant	Resistant	Resistant	Resistant	Resistant	Susceptible	0.5		0.5	0.5			TBA_038	ERS8656410	lineage2	lineage2.2.2	Pre-XDR-TB
Nix	NX016	South Africa	2015	XDR	BPaL	Favourable		Favourable		29		Y	B	Resistant	Resistant	Resistant	Resistant	Resistant	Susceptible	Susceptible	0.125		0.5	0.25			TBA_069	ERS8656441	lineage4	lineage4.1.2.1	Pre-XDR-TB
Nix	NX017	South Africa	2015	MDR	BPaL	Favourable		Favourable			no positive culture B-W04	Y
Nix	NX018	South Africa	2016	XDR	BPaL	Unfavourable	Confirmed relapse at 6 month fup	Unfavourable	Confirmed relapse at 6 month fup	85		Y	B	Resistant	Resistant	Resistant	Resistant	Resistant	Resistant	Resistant	0.125		0.5	0.5			TBA_040	ERS8656412	lineage4	lineage4.8	Pre-XDR-TB
Nix	NX019	South Africa	2016	XDR	BPaL	Favourable		Favourable		43		Y	B	Resistant	Resistant	Resistant	Resistant	Resistant	Resistant	Resistant	0.125		0.5	0.5			TBA_041	ERS8656413	lineage2	lineage2.2.2	Pre-XDR-TB
Nix	NX020	South Africa	2016	MDR	BPaL	Favourable		Favourable			no positive culture B-W04	Y
Nix	NX021	South Africa	2016	XDR	BPaL	Favourable		Favourable			no positive culture B-W04	Y	S	Resistant	Resistant	Resistant	Resistant	Resistant	Resistant	Resistant	0.125		0.5	0.25			TBA_042	ERS8656414	lineage2	lineage2.2.2	Pre-XDR-TB
Nix	NX022	South Africa	2016	MDR	BPaL	Favourable		Favourable		8		Y	B	Susceptible	Resistant	Resistant	Susceptible	Resistant	Susceptible	Susceptible	0.125		0.5	0.25			TBA_071	ERS8656443	lineage4	lineage4.1.1.1	MDR-TB
Nix	NX023	South Africa	2016	XDR	BPaL	Favourable		Favourable			no positive culture B-W04	Y
Nix	NX024	South Africa	2016	MDR	BPaL	Favourable		Favourable			no positive culture B-W04	Y
Nix	NX025	South Africa	2016	XDR	BPaL	Favourable		Favourable			no positive culture B-W04	Y
Nix	NX026	South Africa	2016	MDR	BPaL	Favourable		Favourable			no positive culture B-W04	Y	S	Resistant	Resistant	Resistant	Resistant	Resistant	Susceptible	Susceptible	0.25		0.5	0.25			TBA_017	ERS8656389	lineage2	lineage2.2.1	MDR-TB
Nix	NX027	South Africa	2016	XDR	BPaL	Favourable		Favourable		8		Y	B	Resistant	Resistant	Resistant	Resistant	Resistant	Resistant	Resistant	0.125		0.5	0.25			TBA_043	ERS8656415	lineage2	lineage2.2.2	Pre-XDR-TB
Nix	NX028	South Africa	2016	XDR	BPaL	Favourable		Favourable			no positive culture B-W04	Y
Nix	NX029	South Africa	2016	XDR	BPaL	Favourable		Favourable		31		Y	B	Resistant	Resistant	Resistant	Resistant	Resistant	Resistant	Resistant	0.25		0.5	0.5			TBA_044	ERS8656416	lineage2	lineage2.2.2	Pre-XDR-TB
Nix	NX030	South Africa	2017	MDR	BPaL	Favourable		Favourable			no positive culture B-W04	Y
Nix	NX031	South Africa	2017	MDR	BPaL	Favourable		Favourable		29		Y	W02	Resistant	Resistant	Resistant	Susceptible	Resistant	Susceptible	Susceptible	0.125		1	1			TBA_045	ERS8656417	lineage2	lineage2.2.2	MDR-TB
Nix	NX032	South Africa	2017	XDR	BPaL	Favourable		Favourable		45		Y	B	Resistant	Resistant	Resistant	Resistant	Resistant	Resistant	Susceptible	0.25		0.5	0.5			TBA_046	ERS8656418	lineage4	lineage4.3.3	Pre-XDR-TB
Nix	NX033	South Africa	2017	MDR	BPaL	Favourable		Favourable		16		Y	B	Resistant	Resistant	Susceptible	Resistant	Resistant	Susceptible	Susceptible	0.125		0.5	4			TBA_047	ERS8656419	lineage4	lineage4.3.3	MDR-TB
Nix	NX034	South Africa	2017	MDR	BPaL	Favourable		Favourable			no positive culture B-W04	Y
Nix	NX035	South Africa	2017	XDR	BPaL	Unfavourable	Withdrawn (Patient decision) during treat	Unfavourable	Withdrawn (Patient decision) during treat		no positive culture B-W04	Y	S	Resistant	Resistant	Resistant	Resistant	Resistant	Resistant	Susceptible	0.25		0.5	1			TBA_048	ERS8656420	lineage4	lineage4.3.3	Pre-XDR-TB
Nix	NX036	South Africa	2017	XDR	BPaL	Favourable		Favourable		43		Y	B	Resistant	Resistant	Resistant	Resistant	Resistant	Resistant		0.25		0.5	0.5			TBA_049	ERS8656421	lineage4	lineage4.3.3	Pre-XDR-TB
Nix	NX037	South Africa	2017	MDR	BPaL	Favourable		Favourable		15		Y	W01	Resistant	Resistant	Resistant	Susceptible	Resistant	Susceptible	Susceptible	0.125		1	1			TBA_072	ERS8656444	lineage4	lineage4.1.1.1	MDR-TB
Nix	NX038	South Africa	2017	XDR	BPaL	Favourable		Favourable		29		Y	W02	Resistant	Resistant	Resistant	Resistant	Resistant	Resistant	Resistant	0.25		0.5	1			TBA_073	ERS8656445	lineage2	lineage2.2.2	Pre-XDR-TB
Nix	NX039	South Africa	2017	XDR	BPaL	Favourable		Favourable		42		Y
Nix	NX040	South Africa	2017	MDR	BPaL	Favourable		Favourable			no positive culture B-W04	Y
Nix	NX041	South Africa	2015	XDR	BPaL	Favourable		Favourable		42		Y	B	Susceptible	Resistant	Resistant	Resistant		Resistant	Resistant
Nix	NX042	South Africa	2015	XDR	BPaL	Favourable		Favourable		29		Y	B	Resistant	Resistant	Resistant	Resistant	Resistant	Resistant	Resistant	0.25		0.5	0.5			TBA_050	ERS8656422	lineage2	lineage2.2.2	Pre-XDR-TB
Nix	NX043	South Africa	2015	XDR	BPaL	Unfavourable	Death (Non-violent) during treat	Unfavourable	Death (Non-violent) during treat		Death	N	B	Resistant	Resistant	Resistant	Resistant	Resistant	Resistant	Resistant	0.25		0.5	1			TBA_051	ERS8656423	lineage2	lineage2.2.2	Pre-XDR-TB
Nix	NX044	South Africa	2015	XDR	BPaL	Favourable		Favourable		29		Y	B	Resistant	Resistant	Resistant	Resistant		Resistant	Resistant
Nix	NX045	South Africa	2015	XDR	BPaL	Favourable		Unfavourable	Confirmed relapse at 24 month fup	109		Y	B	Resistant	Resistant	Resistant	Resistant	Resistant	Resistant	Resistant	0.25		0.5	0.5			TBA_052	ERS8656424	lineage2	lineage2.2.2	Pre-XDR-TB
Nix	NX046	South Africa	2015	XDR	BPaL	Unfavourable	Death (Non-violent) during treat	Unfavourable	Death (Non-violent) during treat	29		N	B	Resistant	Resistant	Resistant	Resistant	Resistant	Resistant	Susceptible	0.5		0.5	0.125			TBA_053	ERS8656425	lineage2	lineage2.2.1	Pre-XDR-TB
Nix	NX047	South Africa	2015	XDR	BPaL	Favourable		Favourable		58		Y	B	Resistant	Resistant	Resistant	Resistant	Susceptible	Resistant	Susceptible	0.06		0.5	0.5			TBA_054	ERS8656426	lineage4	lineage4.1.1.3	Pre-XDR-TB
Nix	NX048	South Africa	2015	XDR	BPaL	Unfavourable	Death (Non-violent) during treat	Unfavourable	Death (Non-violent) during treat		Death	N
Nix	NX049	South Africa	2015	XDR	BPaL	Favourable		Favourable		29		Y	B	Susceptible	Resistant	Resistant	Resistant		Resistant	Resistant
Nix	NX050	South Africa	2015	MDR	BPaL	Favourable		Favourable		40		Y	B	Susceptible	Resistant	Susceptible	Susceptible		Resistant	Susceptible
Nix	NX051	South Africa	2015	XDR	BPaL	Favourable		Favourable		85		Y	B	Resistant	Resistant	Resistant	Resistant	Resistant	Resistant	Resistant			0.5	0.25
Nix	NX052	South Africa	2015	XDR	BPaL	Favourable		Favourable		15		Y
Nix	NX053	South Africa	2015	XDR	BPaL	Favourable		Favourable		8		Y
Nix	NX054	South Africa	2015	XDR	BPaL	Unfavourable	Death (Non-violent) during treat	Unfavourable	Death (Non-violent) during treat		Death	N
Nix	NX055	South Africa	2016	XDR	BPaL	Favourable		Favourable		85		Y
Nix	NX056	South Africa	2016	XDR	BPaL	Favourable		Favourable		41		Y
Nix	NX057	South Africa	2016	MDR	BPaL	Favourable		Favourable		83		Y
Nix	NX058	South Africa	2016	XDR	BPaL	Favourable		Favourable		27		Y
Nix	NX059	South Africa	2016	XDR	BPaL	Favourable		Favourable		56		Y
Nix	NX060	South Africa	2016	MDR	BPaL	Favourable		Favourable		53		Y
Nix	NX061	South Africa	2016	XDR	BPaL	Favourable		Favourable		41		Y
Nix	NX062	South Africa	2016	XDR	BPaL	Favourable		Favourable		55		Y
Nix	NX063	South Africa	2016	XDR	BPaL	Favourable		Favourable		32		Y
Nix	NX064	South Africa	2016	XDR	BPaL	Favourable		Unassessable	LTFU, completed treat and neg status when last seen	42		Y
Nix	NX065	South Africa	2016	XDR	BPaL	Favourable		Favourable		85		Y	W02	Resistant	Resistant	Resistant	Resistant	Resistant	Resistant	Resistant	0.25		0.5	0.5			TBA_055	ERS8656427	lineage4	lineage4.3.3	Pre-XDR-TB
Nix	NX066	South Africa	2016	MDR	BPaL	Favourable		Favourable		85		Y	B	Susceptible	Resistant	Susceptible	Susceptible	Susceptible	Susceptible	Resistant	0.125		0.5	0.25			TBA_074	ERS8656446	lineage2	lineage2.2.2	Pre-XDR-TB
Nix	NX067	South Africa	2016	XDR	BPaL	Favourable		Favourable		116		Y
Nix	NX068	South Africa	2016	XDR	BPaL	Favourable		Favourable		15		Y
Nix	NX069	South Africa	2016	MDR	BPaL	Favourable		Favourable		14		Y
Nix	NX070	South Africa	2016	MDR	BPaL	Favourable		Favourable		29		Y
Nix	NX071	South Africa	2016	MDR	BPaL	Unfavourable	Unconfirmed relapse at 6 month fup	Unfavourable	Unconfirmed relapse at 6 month fup	85		Y
Nix	NX072	South Africa	2016	MDR	BPaL	Favourable		Favourable		8		Y
Nix	NX073	South Africa	2016	MDR	BPaL	Favourable		Favourable		27		Y
Nix	NX074	South Africa	2016	XDR	BPaL	Unassessable	Death (Not TB related) in fup and neg status when last seen	Unassessable	Death (Not TB related) in fup and neg status when last seen	27		Y
Nix	NX075	South Africa	2016	MDR	BPaL	Favourable		Favourable		28		Y
Nix	NX076	South Africa	2016	MDR	BPaL	Favourable		Favourable		43		Y	B	Resistant	Resistant	Resistant	Resistant	Resistant	Resistant	Susceptible	0.5		0.5	0.5			TBA_075	ERS8656447	lineage2	lineage2.2.1	MDR-TB
Nix	NX077	South Africa	2017	XDR	BPaL	Favourable		Favourable		40		Y
Nix	NX078	South Africa	2017	XDR	BPaL	Favourable		Favourable		29		Y
Nix	NX079	South Africa	2017	MDR	BPaL	Favourable		Favourable		29		Y
Nix	NX080	South Africa	2017	XDR	BPaL	Favourable		Favourable		86		Y	W01	Resistant	Resistant	Resistant	Resistant	Resistant	Resistant	Resistant	0.25		0.5	0.125			TBA_076	ERS8656448	lineage2	lineage2.2.1	Pre-XDR-TB
Nix	NX081	South Africa	2017	MDR	BPaL	Favourable		Favourable		43		Y	B	Resistant	Resistant	Resistant	Susceptible	Resistant	Susceptible	Resistant	0.25		0.5	0.125			TBA_077	ERS8656449	lineage2	lineage2.2.1	Pre-XDR-TB
Nix	NX082	South Africa	2017	MDR	BPaL	Unfavourable	Death (Non-violent) during treat	Unfavourable	Death (Non-violent) during treat	42		N
Nix	NX083	South Africa	2017	XDR	BPaL	Unfavourable	Death (Non-violent) during treat	Unfavourable	Death (Non-violent) during treat		Death	N	B	Resistant	Resistant	Resistant	Susceptible	Resistant	Resistant	Resistant	0.125		0.5	2			TBA_078	ERS8656450	lineage2	lineage2.2.2	Pre-XDR-TB
Nix	NX084	South Africa	2017	XDR	BPaL	Favourable		Favourable		30		Y
Nix	NX085	South Africa	2017	XDR	BPaL	Favourable		Favourable		15		Y
Nix	NX086	South Africa	2017	MDR	BPaL	Favourable		Favourable		58		Y	S	Susceptible	Resistant	Resistant	Resistant	Susceptible	Resistant	Susceptible	0.25		1	0.25			TBA_079	ERS8656451	lineage2	lineage2.2.1	MDR-TB
Nix	NX087	South Africa	2017	XDR	BPaL	Favourable		Favourable		16		Y
Nix	NX088	South Africa	2017	MDR	BPaL	Favourable		Favourable			no positive culture B-W04	Y
Nix	NX089	South Africa	2017	MDR	BPaL	Favourable		Favourable		57		Y	B	Susceptible	Resistant	Resistant	Resistant	Resistant	Susceptible	Susceptible	0.25		0.5	0.125			TBA_080	ERS8656452	lineage2	lineage2.2.1	MDR-TB
Nix	NX090	South Africa	2017	XDR	BPaL	Favourable		Favourable			no positive culture B-W04	Y
Nix	NX091	South Africa	2017	XDR	BPaL	Favourable		Favourable		28		Y	W01	Susceptible	Resistant	Resistant	Resistant	Resistant	Resistant	Resistant	0.5		0.5	0.25			TBA_081	ERS8656453	lineage2	lineage2.2.1	Pre-XDR-TB
Nix	NX092	South Africa	2017	XDR	BPaL	Favourable		Favourable		56		Y	B	Resistant	Resistant	Resistant	Resistant	Resistant	Resistant	Resistant	0.5		0.5	0.5			TBA_056	ERS8656428	lineage2	lineage2.2.2	Pre-XDR-TB
Nix	NX093	South Africa	2017	MDR	BPaL	Unassessable	LTFU, completed treat and neg status when last seen	Unassessable	LTFU, completed treat and neg status when last seen	57		Y	W01	Resistant	Resistant	Resistant	Resistant	Resistant	Susceptible	Resistant	0.125		0.5	0.5			TBA_082	ERS8656454	lineage4	lineage4.1.1.3	Pre-XDR-TB
Nix	NX094	South Africa	2017	MDR	BPaL	Favourable		Favourable		29		Y	B	Resistant	Resistant	Resistant	Resistant	Resistant	Susceptible	Resistant	0.125		0.5	0.5			TBA_057	ERS8656429	lineage4	lineage4.1.1.3	Pre-XDR-TB
Nix	NX095	South Africa	2017	MDR	BPaL	Favourable		Favourable		43		Y	B	Resistant	Resistant	Resistant	Susceptible	Resistant	Susceptible	Susceptible	0.25		1	0.125			TBA_083	ERS8656455	lineage2	lineage2.2.1	MDR-TB
Nix	NX096	South Africa	2017	MDR	BPaL	Favourable		Favourable		140		Y	B	Resistant	Resistant	Resistant	Resistant	Resistant	Susceptible	Resistant	0.125		0.5	0.5			TBA_058	ERS8656430	lineage4	lineage4.1.1.3	Pre-XDR-TB
Nix	NX097	South Africa	2017	XDR	BPaL	Favourable		Favourable		58		Y	B	Resistant	Resistant	Resistant	Resistant	Resistant	Resistant	Resistant	0.125		0.5	0.25			TBA_084	ERS8656456	lineage2	lineage2.2.2	Pre-XDR-TB
Nix	NX098	South Africa	2017	MDR	BPaL	Favourable		Favourable		57		Y	B	Resistant	Resistant	Resistant	Resistant	Resistant	Susceptible	Susceptible	1		0.5	0.25			TBA_086	ERS8656458	lineage1	lineage1.2.2.2	Pre-XDR-TB
Nix	NX099	South Africa	2017	XDR	BPaL	Favourable		Favourable		57		Y	B	Resistant	Resistant	Resistant	Resistant	Resistant	Resistant	Susceptible	0.25		0.5	2			TBA_059	ERS8656431	lineage4	lineage4.3.3	Pre-XDR-TB
Nix	NX100	South Africa	2017	XDR	BPaL	Favourable		Favourable		59		Y	B	Resistant	Resistant	Resistant	Resistant	Resistant	Resistant	Resistant	0.25		0.5	0.5			TBA_060	ERS8656432	lineage4	lineage4.3.3	Pre-XDR-TB
Nix	NX101	South Africa	2017	MDR	BPaL	Favourable		Favourable		43		Y	B	Resistant	Resistant	Resistant	Resistant	Resistant	Susceptible	Resistant	0.125		0.5	0.25			TBA_061	ERS8656433	lineage4	lineage4.1.1.3	Pre-XDR-TB
Nix	NX102	South Africa	2017	MDR	BPaL	Favourable		Favourable		85		Y	W01	Resistant	Resistant	Resistant	Resistant	Resistant	Susceptible	Resistant	0.125		1	0.25			TBA_062	ERS8656434	lineage4	lineage4.8	Pre-XDR-TB
Nix	NX103	South Africa	2017	XDR	BPaL	Favourable		Favourable			no positive culture B-W04	Y
Nix	NX104	South Africa	2017	XDR	BPaL	Favourable		Favourable		42		Y	B	Resistant	Resistant	Resistant	Resistant	Resistant	Resistant	Susceptible	0.06		0.5	0.5			TBA_063	ERS8656435	lineage4	lineage4.1.1.3	Pre-XDR-TB
Nix	NX105	South Africa	2017	XDR	BPaL	Favourable		Favourable		8		Y	B	Resistant	Resistant	Resistant	Resistant	Resistant	Resistant	Susceptible	0.25		0.5	1			TBA_085	ERS8656457	lineage4	lineage4.3.3	Pre-XDR-TB
Nix	NX106	South Africa	2017	XDR	BPaL	Favourable		Favourable		85		Y	B	Susceptible	Resistant	Susceptible	Resistant	Resistant	Susceptible	Susceptible	0.25		0.5	0.5			TBA_064	ERS8656436	lineage4	lineage4.3.3	Pre-XDR-TB
Nix	NX107	South Africa	2017	MDR	BPaL	Favourable		Favourable		16		Y	B	Resistant	Resistant	Resistant	Resistant	Susceptible	Resistant	Susceptible	0.25		1	0.25			TBA_065	ERS8656437	lineage2	lineage2.2.1	MDR-TB
Nix	NX108	South Africa	2017	XDR	BPaL	Favourable		Favourable		57		Y	W04	Resistant	Resistant	Resistant	Resistant	Resistant	Resistant	Susceptible	0.25		0.5	1			TBA_066	ERS8656438	lineage4	lineage4.3.3	Pre-XDR-TB
Nix	NX109	South Africa	2017	MDR	BPaL	Favourable		Favourable		41		Y	B	Resistant	Resistant	Resistant	Susceptible	Resistant	Susceptible	Susceptible	0.125		1	0.5
STAND	SD001	Malaysia	2015	DS	4Pa100MZ	Unassessable	Late exclusion: Resistant to Rifampicin on disposition form only	Unassessable	Late exclusion: Resistant to Rifampicin on disposition form only	28		N	B	Susceptible	Susceptible	Susceptible	Susceptible	Susceptible		Susceptible		<=0.03				0.125
STAND	SD002	Malaysia	2015	DS	4Pa200MZ	Unassessable	Late exclusion: Resistant to Isoniazid	Unassessable	Late exclusion: Resistant to Isoniazid	42		Y	B	Susceptible	Resistant	Susceptible	Susceptible	Susceptible		Susceptible	1	0.25				0.125	TBA_001	ERS8656373	lineage1	lineage1.1.1	HR-TB
STAND	SD003	Malaysia	2015	DS	6Pa200MZ	Favourable		Favourable		37		Y	B	Susceptible	Susceptible	Susceptible	Susceptible	Susceptible		Susceptible		0.125				0.06
STAND	SD004	Malaysia	2015	DS	2HRZE/4HR	Favourable		Favourable		7		Y	B	Susceptible	Susceptible	Susceptible	Susceptible	Susceptible		Susceptible		0.25				0.125
STAND	SD005	Malaysia	2015	DS	6Pa200MZ	Favourable		Favourable		49		Y	B	Susceptible	Susceptible	Susceptible	Susceptible	Susceptible		Susceptible		0.125				<=0.03
STAND	SD006	Malaysia	2015	DS	4Pa100MZ	Unfavourable	Confirmed Relapse: Positive at 12 months	Unfavourable	Confirmed Relapse	6		Y	B	Susceptible	Susceptible	Susceptible	Susceptible	Susceptible		Susceptible	0.25	0.125				0.06	TBA_002	ERS8656374	lineage2	lineage2.2.1	Sensitive
STAND	SD007	Malaysia	2015	DS	4Pa100MZ	Unfavourable	Withdrawn (Investigator/Sponsor) during fup and not achieved/maintained neg status	Unfavourable	Withdrawn (Investigator/Sponsor) during fup and not achieved/maintained neg status		Withdrawn	Y	B	Susceptible	Susceptible	Susceptible	Susceptible	Susceptible		Susceptible		0.06				0.06	TBA_687	ERS16058698	lineage2	lineage2.2.1	Sensitive	WGS and MIC performed on 2 different baseline isolates
STAND	SD008	South Africa	2015	DS	2HRZE/4HR	Favourable		Favourable		118		Y	W02	Susceptible	Susceptible	Susceptible	Susceptible	Susceptible		Susceptible
STAND	SD009	South Africa	2015	DS	4Pa200MZ	Favourable		Favourable		83		Y	W01	Susceptible	Susceptible	Susceptible	Susceptible	Susceptible		Susceptible		0.06				0.06
STAND	SD010	South Africa	2015	DS	2HRZE/4HR	Favourable		Unassessable	Completed treat, withdrawn in fup, culture neg and not unfav	55		Y	W01	Susceptible	Susceptible	Susceptible	Susceptible	Susceptible		Susceptible
STAND	SD011	South Africa	2015	DS	6Pa200MZ	Favourable		Favourable		55		Y	B	Susceptible	Susceptible	Susceptible	Susceptible	Susceptible		Susceptible
STAND	SD012	South Africa	2015	DS	6Pa200MZ	Unfavourable	Confirmed Relapse: Positive at 12 months	Unfavourable	Confirmed Relapse	83		Y	S									0.125				0.06	TBA_112	ERS16058699	lineage2	lineage2.2.1	Sensitive	WGS on W01 isolate, MIC on S isolate
STAND	SD013	South Africa	2015	DS	4Pa100MZ	Favourable		Favourable		83		Y	B	Susceptible	Susceptible	Susceptible	Susceptible	Susceptible		Susceptible
STAND	SD014	South Africa	2015	DS	4Pa100MZ	Unfavourable	Withdrawn (Investigator/Sponsor) during fup and not achieved/maintained neg status	Unfavourable	Withdrawn (Investigator/Sponsor) during fup and not achieved/maintained neg status	49		Y	S	Susceptible	Susceptible	Susceptible	Susceptible	Susceptible		Susceptible						0.06	TBA_113	ERS16058700	lineage4	lineage4.3.2.1	Sensitive
STAND	SD015	South Africa	2015	DS	4Pa200MZ	Unfavourable	Withdrawn (Investigator/Sponsor) during fup and not achieved/maintained neg status	Unfavourable	Withdrawn (Investigator/Sponsor) during fup and not achieved/maintained neg status	35		Y	S	Susceptible	Susceptible	Susceptible	Susceptible	Susceptible		Susceptible	0.06	0.06				0.25	TBA_027	ERS8656399	lineage4	lineage4.3.4.2.1	Sensitive
STAND	SD016	South Africa	2015	DS	2HRZE/4HR	Unfavourable	Withdrawn (Investigator/Sponsor) during treat	Unfavourable	Withdrawn (Investigator/Sponsor) during treat		Withdrawn	Y	B	Susceptible	Susceptible	Susceptible	Susceptible	Susceptible		Susceptible
STAND	SD017	South Africa	2015	DS	4Pa200MZ	Favourable		Favourable		48		Y	B	Susceptible	Susceptible	Susceptible	Susceptible	Susceptible		Susceptible
STAND	SD018	South Africa	2015	DS	4Pa100MZ	Unfavourable	Withdrawn (Investigator/Sponsor) during fup and not achieved/maintained neg status	Unfavourable	Withdrawn (Investigator/Sponsor) during fup and not achieved/maintained neg status		Withdrawn	Y	W01	Susceptible	Susceptible	Susceptible	Susceptible	Susceptible		Susceptible		0.125				0.125
STAND	SD019	South Africa	2015	DS	4Pa200MZ	Unfavourable	Death (TB related) in fup	Unfavourable	Death (TB related) in fup		Death	Y	B	Susceptible	Susceptible	Susceptible	Susceptible	Susceptible		Susceptible
STAND	SD020	South Africa	2015	DS	6Pa200MZ	Favourable		Favourable		83		Y	B					Susceptible
STAND	SD021	South Africa	2015	DS	2HRZE/4HR	Favourable		Favourable		118		Y	B	Susceptible	Susceptible	Susceptible	Susceptible	Susceptible		Susceptible
STAND	SD022	South Africa	2015	DS	4Pa200MZ	Unassessable	Completed treat, LTFU in fup, culture neg and not unfav	Unassessable	Completed treat, withdrawn in fup, culture neg and not unfav	34		Y
STAND	SD023	South Africa	2015	DS	4Pa100MZ	Favourable		Favourable		48		Y	B					Susceptible
STAND	SD024	South Africa	2015	DS	6Pa200MZ	Unfavourable	Withdrawn (AE) during treat	Unfavourable	Withdrawn (AE) during treat	56		Y
STAND	SD025	South Africa	2015	DS	4Pa100MZ	Unfavourable	Withdrawn (Investigator/Sponsor) during fup and not achieved/maintained neg status	Unfavourable	Withdrawn (Investigator/Sponsor) during fup and not achieved/maintained neg status		Withdrawn	Y
STAND	SD026	South Africa	2015	DS	6Pa200MZ	Unassessable	Late exclusion: Resistant to Isoniazid	Unassessable	Late exclusion: Resistant to Isoniazid	48		Y
STAND	SD027	South Africa	2015	DS	2HRZE/4HR	Favourable		Favourable		55		Y	B	Susceptible	Susceptible	Susceptible	Susceptible	Susceptible		Susceptible		0.06				<=0.03
STAND	SD028	South Africa	2015	DS	4Pa100MZ	Favourable		Unassessable	Completed treat, withdrawn in fup, culture neg and not unfav	34		Y	S	Susceptible	Susceptible	Susceptible	Susceptible	Susceptible		Susceptible
STAND	SD029	South Africa	2015	DS	6Pa200MZ	Unfavourable	Withdrawn (AE) during treat	Unfavourable	Withdrawn (AE) during treat	48		Y	S	Susceptible	Susceptible	Susceptible	Susceptible	Susceptible		Susceptible
STAND	SD030	South Africa	2015	DS	6Pa200MZ	Unfavourable	Death (Non-violent) during treat	Unfavourable	Death (Non-violent) during treat	41		Y	S	Susceptible	Susceptible	Susceptible	Susceptible	Susceptible		Susceptible
STAND	SD031	South Africa	2015	DS	4Pa200MZ	Favourable		Favourable		83		Y
STAND	SD032	South Africa	2015	DS	4Pa100MZ	Favourable		Favourable		42		Y	S	Susceptible	Susceptible	Susceptible	Susceptible	Susceptible		Susceptible		0.125				0.06
STAND	SD033	South Africa	2015	DS	4Pa200MZ	Favourable		Unfavourable	Withdrawn (Investigator/Sponsor) during fup and not achieved/maintained neg status	41		Y	B	Susceptible	Susceptible	Susceptible	Susceptible	Susceptible		Susceptible		0.125				0.25
STAND	SD034	South Africa	2015	DS	2HRZE/4HR	Favourable		Favourable		55		Y
STAND	SD035	South Africa	2015	DS	6Pa200MZ	Favourable		Favourable		42		Y
STAND	SD036	South Africa	2015	DS	2HRZE/4HR	Unfavourable	Withdrawn (AE) during treat	Unfavourable	Withdrawn (AE) during treat		Withdrawn	N
STAND	SD037	South Africa	2015	DS	6Pa200MZ	Unfavourable	Withdrawn (AE) during treat	Unfavourable	Withdrawn (AE) during treat		Withdrawn	N
STAND	SD038	South Africa	2015	DS	4Pa100MZ	Unfavourable	Withdrawn (Patient decision) during treat	Unfavourable	Withdrawn (Patient decision) during treat	56		Y
STAND	SD039	South Africa	2015	DS	2HRZE/4HR	Favourable		Favourable		48		Y
STAND	SD040	South Africa	2015	DS	2HRZE/4HR	Favourable		Favourable		55		Y
STAND	SD041	South Africa	2015	DS	4Pa200MZ	Unfavourable	Withdrawn (Investigator/Sponsor) during fup and not achieved/maintained neg status	Unfavourable	Withdrawn (Investigator/Sponsor) during fup and not achieved/maintained neg status	35		Y	S	Susceptible	Susceptible	Susceptible	Susceptible			Susceptible						<=0.03
STAND	SD042	South Africa	2015	MDR*	6Pa200MZ	Unassessable	Late exclusion: Protocol violation at enrolment	Unassessable	Late exclusion: Protocol violation at enrolment		Death	N
STAND	SD043	South Africa	2015	MDR*	6Pa200MZ	Favourable		Favourable		35		Y	W01	Susceptible	Susceptible	Resistant	Susceptible	Susceptible		Susceptible		<=0.03				<=0.03
STAND	SD044	South Africa	2015	MDR*	6Pa200MZ	Favourable		Favourable		27		Y	B	Susceptible	Susceptible	Susceptible	Susceptible	Susceptible		Susceptible
STAND	SD045	South Africa	2015	MDR*	6Pa200MZ	Favourable		Favourable		49		Y	B	Susceptible	Resistant	Susceptible	Susceptible	Susceptible		Susceptible
STAND	SD046	South Africa	2015	DS	4Pa200MZ	Favourable		Favourable		83		Y	W02	Susceptible	Susceptible	Susceptible	Susceptible	Susceptible		Susceptible		0.25				0.06
STAND	SD047	South Africa	2015	DS	4Pa200MZ	Favourable		Favourable		83		Y	B	Susceptible	Susceptible	Susceptible	Susceptible	Susceptible		Susceptible
STAND	SD048	South Africa	2015	DS	2HRZE/4HR	Favourable		Favourable		34		Y
STAND	SD049	South Africa	2015	DS	4Pa100MZ	Unassessable	Late exclusion: Resistant to Isoniazid	Unassessable	Late exclusion: Resistant to Isoniazid		Withdrawn	Y	B	Susceptible	Susceptible	Susceptible	Susceptible	Susceptible		Susceptible						0.06
STAND	SD050	South Africa	2015	DS	6Pa200MZ	Favourable		Favourable		55		Y	B	Susceptible	Susceptible	Susceptible	Susceptible	Susceptible		Susceptible
STAND	SD051	South Africa	2015	DS	2HRZE/4HR	Favourable		Favourable		55		Y	S	Susceptible	Susceptible	Susceptible	Susceptible	Susceptible		Susceptible		0.25				0.25
STAND	SD052	South Africa	2015	DS	6Pa200MZ	Favourable		Favourable		14		Y
STAND	SD053	South Africa	2015	DS	6Pa200MZ	Unfavourable	Withdrawn (AE) during treat	Unfavourable	Withdrawn (AE) during treat	48		N
STAND	SD054	South Africa	2015	DS	4Pa200MZ	Unassessable	Late exclusion: Resistant to Isoniazid	Unassessable	Late exclusion: Resistant to Isoniazid		Withdrawn	Y
STAND	SD055	South Africa	2015	DS	4Pa200MZ	Favourable		Unassessable	Completed treat, withdrawn in fup, culture neg and not unfav	27		Y	S	Susceptible	Susceptible	Susceptible	Susceptible	Susceptible		Susceptible		<=0.03				0.125
STAND	SD056	South Africa	2015	DS	6Pa200MZ	Favourable		Favourable		20		Y
STAND	SD057	South Africa	2015	DS	4Pa200MZ	Favourable		Favourable		20		Y	S	Susceptible	Susceptible	Susceptible	Susceptible	Susceptible		Susceptible
STAND	SD058	South Africa	2015	DS	2HRZE/4HR	Favourable		Favourable		48		Y	B	Susceptible	Susceptible	Susceptible	Susceptible	Susceptible		Susceptible		0.125				0.125
STAND	SD059	South Africa	2015	DS	4Pa200MZ	Unfavourable	Withdrawn (Investigator/Sponsor) during fup and not achieved/maintained neg status	Unfavourable	Withdrawn (Investigator/Sponsor) during fup and not achieved/maintained neg status	56		Y	S	Susceptible	Susceptible	Susceptible	Susceptible	Susceptible		Susceptible		0.06				0.125
STAND	SD060	South Africa	2015	DS	2HRZE/4HR	Favourable		Favourable		83		Y	S	Susceptible	Susceptible	Susceptible	Susceptible	Susceptible		Susceptible						0.25
STAND	SD061	South Africa	2015	DS	4Pa100MZ	Favourable		Favourable		48		Y
STAND	SD062	South Africa	2015	DS	2HRZE/4HR	Favourable		Favourable		83		Y	S	Susceptible	Susceptible	Susceptible	Susceptible	Susceptible		Susceptible
STAND	SD063	South Africa	2015	DS	4Pa200MZ	Favourable		Favourable		119		Y	S	Susceptible	Susceptible	Susceptible	Susceptible	Susceptible		Susceptible
STAND	SD064	South Africa	2015	DS	4Pa200MZ	Favourable		Favourable		83		Y
STAND	SD065	South Africa	2015	DS	4Pa100MZ	Favourable		Favourable		83		Y
STAND	SD066	South Africa	2015	DS	6Pa200MZ	Favourable		Favourable		48		Y
STAND	SD067	South Africa	2015	DS	6Pa200MZ	Unassessable	Late exclusion: Resistant to Pyrazinamide	Unassessable	Late exclusion: Resistant to Pyrazinamide		Withdrawn	N	S					Susceptible
STAND	SD068	South Africa	2015	DS	4Pa200MZ	Favourable		Favourable		55		Y	S	Susceptible	Susceptible	Susceptible	Susceptible	Susceptible		Susceptible		0.06				0.125
STAND	SD069	South Africa	2015	DS	4Pa100MZ	Favourable		Favourable		41		Y
STAND	SD070	South Africa	2015	DS	2HRZE/4HR	Unfavourable	Withdrawn (Patient decision) during treat	Unfavourable	Withdrawn (Patient decision) during treat	55		Y	B	Susceptible	Susceptible	Susceptible	Susceptible	Susceptible		Susceptible		0.06				0.125
STAND	SD071	South Africa	2015	DS	6Pa200MZ	Unfavourable	Withdrawn (AE) during treat	Unfavourable	Withdrawn (AE) during treat		Withdrawn	N
STAND	SD072	South Africa	2015	DS	2HRZE/4HR	Favourable		Favourable		48		Y	S	Susceptible	Susceptible	Susceptible	Susceptible	Susceptible		Susceptible	0.25	0.25				0.125	TBA_003	ERS8656375	lineage4	lineage4.3.2.1	Sensitive
STAND	SD073	South Africa	2015	DS	4Pa100MZ	Unfavourable	Withdrawn (AE) during treat	Unfavourable	Withdrawn (AE) during treat		Withdrawn	N
STAND	SD074	South Africa	2015	DS	4Pa100MZ	Unfavourable	Withdrawn (Investigator/Sponsor) during fup and not achieved/maintained neg status	Unfavourable	Withdrawn (Investigator/Sponsor) during fup and not achieved/maintained neg status	83		Y	B	Susceptible	Susceptible	Susceptible	Susceptible	Susceptible		Susceptible
STAND	SD075	South Africa	2015	DS	6Pa200MZ	Unfavourable	Death (Non-violent) during treat	Unfavourable	Death (Non-violent) during treat		Death	Y	B	Susceptible	Susceptible	Susceptible	Susceptible	Susceptible		Susceptible		0.125				0.25
STAND	SD076	South Africa	2015	DS	2HRZE/4HR	Favourable		Favourable		125		Y	B	Susceptible	Susceptible	Susceptible	Susceptible	Susceptible		Susceptible
STAND	SD077	South Africa	2015	DS	4Pa200MZ	Favourable		Favourable		84		Y
STAND	SD078	South Africa	2015	DS	2HRZE/4HR	Favourable		Unfavourable	Death (TB related) in fup	41		Y
STAND	SD079	South Africa	2015	DS	6Pa200MZ	Favourable		Favourable		118		Y	B	Susceptible	Susceptible	Susceptible	Susceptible	Susceptible		Susceptible		0.125				0.125
STAND	SD080	South Africa	2015	DS	4Pa200MZ	Favourable		Favourable		20		Y
STAND	SD081	South Africa	2015	DS	4Pa100MZ	Favourable		Favourable		34		Y	B	Susceptible	Susceptible	Susceptible	Susceptible	Susceptible		Susceptible		0.125				0.06
STAND	SD082	South Africa	2015	DS	4Pa200MZ	Unfavourable	Withdrawn (Investigator/Sponsor) during fup and not achieved/maintained neg status	Unfavourable	Withdrawn (Investigator/Sponsor) during fup and not achieved/maintained neg status	84		Y	W01	Susceptible	Susceptible	Susceptible	Susceptible	Susceptible		Susceptible	0.125	0.25				0.125	TBA_005	ERS8656377	lineage2	lineage2.2.1	Sensitive	WGS on S isolate, MIC on W01 isolate
STAND	SD083	South Africa	2015	DS	4Pa100MZ	Favourable		Favourable		28		Y
STAND	SD084	South Africa	2015	DS	4Pa200MZ	Favourable		Favourable		48		Y	B	Susceptible	Susceptible	Susceptible	Susceptible	Susceptible		Susceptible		0.25				0.25
STAND	SD085	South Africa	2015	DS	4Pa200MZ	Unfavourable	Withdrawn (AE) during treat	Unfavourable	Withdrawn (AE) during treat	35		N	B	Susceptible	Susceptible	Susceptible	Susceptible	Susceptible		Susceptible		0.125				0.125
STAND	SD086	South Africa	2015	DS	2HRZE/4HR	Favourable		Favourable		48		Y	B	Susceptible	Susceptible	Susceptible	Susceptible	Susceptible		Susceptible		0.125				0.03
STAND	SD087	South Africa	2015	DS	2HRZE/4HR	Unassessable	Late exclusion: Resistant to Isoniazid	Unassessable	Late exclusion: Resistant to Isoniazid	42		Y	B	Susceptible	Resistant	Susceptible	Susceptible	Susceptible		Susceptible		0.06				0.125
STAND	SD088	South Africa	2015	DS	6Pa200MZ	Favourable		Favourable		34		Y	B	Susceptible	Susceptible	Susceptible	Susceptible	Susceptible		Susceptible		0.125				0.06
STAND	SD089	South Africa	2015	DS	2HRZE/4HR	Favourable		Favourable		119		Y	B	Susceptible	Susceptible	Susceptible	Susceptible	Susceptible		Susceptible		<=0.03				<=0.03
STAND	SD090	South Africa	2015	DS	4Pa200MZ	Favourable		Favourable		86		Y	B	Susceptible	Susceptible	Susceptible	Susceptible	Susceptible		Susceptible		0.06				0.06
STAND	SD091	South Africa	2015	DS	4Pa200MZ	Favourable		Favourable		41		Y	B	Susceptible	Susceptible	Susceptible	Susceptible	Susceptible		Susceptible		<=0.03				<=0.03
STAND	SD092	South Africa	2015	DS	2HRZE/4HR	Unassessable	Late exclusion: Resistant to Isoniazid	Unassessable	Late exclusion: Resistant to Isoniazid	83		Y	B	Susceptible	Resistant	Susceptible	Susceptible	Susceptible		Susceptible		0.125				0.125
STAND	SD093	South Africa	2015	DS	4Pa100MZ	Favourable		Favourable		83		Y	B	Susceptible	Susceptible	Susceptible	Susceptible	Susceptible		Susceptible		0.06				0.06
STAND	SD094	South Africa	2015	DS	4Pa100MZ	Favourable		Favourable		41		Y	B	Susceptible	Susceptible	Susceptible	Susceptible	Susceptible		Susceptible		0.06				0.06
STAND	SD095	South Africa	2015	DS	6Pa200MZ	Favourable		Favourable		83		Y	B	Susceptible	Susceptible	Susceptible	Susceptible	Susceptible		Susceptible		0.06				0.125
STAND	SD096	South Africa	2015	DS	4Pa100MZ	Favourable		Favourable		28		Y	B	Susceptible	Susceptible	Susceptible	Susceptible	Susceptible		Susceptible		0.125				0.06
STAND	SD097	South Africa	2015	DS	2HRZE/4HR	Favourable		Favourable		27		Y	B	Susceptible	Susceptible	Susceptible	Susceptible	Susceptible		Susceptible		<=0.03				0.06
STAND	SD098	South Africa	2015	DS	6Pa200MZ	Favourable		Favourable		150		Y	B	Susceptible	Susceptible	Susceptible	Susceptible	Susceptible		Susceptible		<=0.03				0.25
STAND	SD099	South Africa	2015	DS	2HRZE/4HR	Favourable		Favourable		117		Y	B	Susceptible	Susceptible	Susceptible	Susceptible	Susceptible		Susceptible		<=0.03				0.06
STAND	SD100	South Africa	2015	DS	4Pa100MZ	Unfavourable	Death (TB related) in fup	Unfavourable	Death (TB related) in fup	56		Y	B	Susceptible	Susceptible	Susceptible	Susceptible	Susceptible		Susceptible		0.125				0.125	TBA_114	ERS16058701	lineage2	lineage2.2.1	Sensitive
STAND	SD101	South Africa	2015	DS	4Pa200MZ	Favourable		Favourable		49		Y	W03	Susceptible	Susceptible	Susceptible	Susceptible	Susceptible		Susceptible		0.125				0.03
STAND	SD102	South Africa	2015	DS	4Pa200MZ	Favourable		Favourable		23		Y	B	Susceptible	Susceptible	Susceptible	Susceptible	Susceptible		Susceptible		0.06				0.125
STAND	SD103	South Africa	2015	DS	2HRZE/4HR	Favourable		Favourable		84		Y	W02	Susceptible	Susceptible	Susceptible	Susceptible	Susceptible		Susceptible		<=0.03				<=0.03
STAND	SD104	South Africa	2015	DS	2HRZE/4HR	Favourable		Favourable		56		Y	B	Susceptible	Susceptible	Susceptible	Susceptible	Susceptible		Susceptible		0.06				0.03
STAND	SD105	South Africa	2015	DS	4Pa200MZ	Unfavourable	Confirmed Relapse: Positive at 12 months	Unfavourable	Confirmed Relapse	84		Y	W04	Resistant	Susceptible	Susceptible	Susceptible	Susceptible		Susceptible		0.125				0.06	TBA_115	ERS16058702	lineage2	lineage2.2.1	Other
STAND	SD106	South Africa	2015	DS	4Pa200MZ	Favourable		Favourable		28		Y	B	Susceptible	Susceptible	Susceptible	Susceptible	Susceptible		Susceptible	0.125	invalid test				invalid test	TBA_008	ERS8656380	lineage4	lineage4.3.2.1	Sensitive
STAND	SD107	South Africa	2015	DS	4Pa100MZ	Favourable		Unassessable	Completed treat, withdrawn in fup, culture neg and not unfav	84		Y	B	Susceptible	Susceptible	Susceptible	Susceptible	Susceptible		Susceptible		0.06				0.125
STAND	SD108	South Africa	2015	DS	2HRZE/4HR	Favourable		Favourable		119		Y	B	Susceptible	Susceptible	Susceptible	Susceptible	Susceptible		Susceptible		0.06				0.125
STAND	SD109	South Africa	2015	DS	4Pa100MZ	Favourable		Favourable		49		Y	B	Susceptible	Susceptible	Susceptible	Susceptible	Susceptible		Susceptible		0.125				0.25
STAND	SD110	South Africa	2015	DS	4Pa200MZ	Unassessable	Late exclusion: Resistant to Isoniazid	Unassessable	Late exclusion: Resistant to Isoniazid	42		Y	W03	Resistant	Resistant	Susceptible	Susceptible	Susceptible		Susceptible		0.5				0.125
STAND	SD111	South Africa	2015	DS	6Pa200MZ	Unfavourable	Withdrawn (AE) during treat	Unfavourable	Withdrawn (AE) during treat	52		Y	B	Susceptible	Susceptible	Susceptible	Susceptible	Resistant		Susceptible	0.125	<=0.03				<=0.03	TBA_009	ERS8656381	lineage4	lineage4.3.4.2.1	Sensitive
STAND	SD112	South Africa	2015	DS	6Pa200MZ	Favourable		Favourable		84		Y	B	Susceptible	Susceptible	Susceptible	Susceptible	Susceptible		Susceptible		0.125				0.125
STAND	SD113	South Africa	2015	DS	4Pa100MZ	Favourable		Favourable		49		Y	W04	Susceptible	Susceptible	Susceptible	Susceptible	Susceptible		Susceptible		<=0.03				<=0.03
STAND	SD114	South Africa	2015	DS	4Pa100MZ	Favourable		Favourable		35		Y	B	Susceptible	Susceptible	Susceptible	Susceptible	Susceptible		Susceptible		0.125				<=0.03
STAND	SD115	South Africa	2015	DS	2HRZE/4HR	Unfavourable	Withdrawn (AE) during treat	Unfavourable	Withdrawn (AE) during treat		Withdrawn	N	W02	Susceptible	Susceptible	Susceptible	Susceptible	Susceptible		Susceptible		<=0.03				<=0.03
STAND	SD116	South Africa	2015	DS	6Pa200MZ	Favourable		Unassessable	Died during fup, culture neg and not unfav	41		Y	W01	Susceptible	Susceptible	Susceptible	Susceptible	Resistant		Susceptible		<=0.03				<=0.03
STAND	SD117	South Africa	2015	DS	4Pa200MZ	Unassessable	Late exclusion: Resistant to Isoniazid	Unassessable	Late exclusion: Resistant to Isoniazid		Death	N	B	Susceptible	Resistant	Susceptible	Susceptible	Susceptible		Susceptible		<=0.03				0.25
STAND	SD118	South Africa	2015	DS	4Pa100MZ	Favourable		Favourable		83		Y	W02	Susceptible	Susceptible	Susceptible	Susceptible	Susceptible		Susceptible		<=0.03				<=0.03
STAND	SD119	South Africa	2015	DS	6Pa200MZ	Unfavourable	Withdrawn (AE) during treat	Unfavourable	Withdrawn (AE) during treat		Withdrawn	N	B	Susceptible	Susceptible	Susceptible	Susceptible	Susceptible		Susceptible	0.125	0.125				0.03	TBA_010	ERS8656382	lineage3	lineage3	Sensitive
STAND	SD120	South Africa	2015	DS	4Pa200MZ	Favourable		Favourable		20		Y	W02	Susceptible	Susceptible	Susceptible	Susceptible	Susceptible		Susceptible		<=0.03				0.06
STAND	SD121	South Africa	2015	DS	4Pa100MZ	Favourable		Favourable		82		Y	B	Susceptible	Susceptible	Susceptible	Susceptible	Susceptible		Susceptible		0.06				0.125
STAND	SD122	South Africa	2015	DS	2HRZE/4HR	Unassessable	Late exclusion: Resistant to Isoniazid	Unassessable	Late exclusion: Resistant to Isoniazid	118		Y	B	Susceptible	Resistant	Susceptible	Susceptible	Susceptible		Susceptible		0.125				0.06
STAND	SD123	South Africa	2015	DS	2HRZE/4HR	Favourable		Favourable		55		Y	W01	Susceptible	Susceptible	Susceptible	Susceptible	Susceptible		Susceptible		0.06				0.03
STAND	SD124	South Africa	2015	DS	4Pa200MZ	Unfavourable	Withdrawn (AE) during treat	Unfavourable	Withdrawn (AE) during treat	27		N	B	Susceptible	Susceptible	Susceptible	Susceptible	Susceptible		Susceptible		0.125				0.06
STAND	SD125	South Africa	2015	DS	4Pa100MZ	Unassessable	Late exclusion: Resistant to Isoniazid	Unassessable	Late exclusion: Resistant to Isoniazid	42		Y	B	Susceptible	Resistant	Susceptible	Susceptible	Susceptible		Susceptible		0.06				0.125
STAND	SD126	South Africa	2015	DS	4Pa200MZ	Favourable		Unassessable	Completed treat, withdrawn in fup, culture neg and not unfav	83		Y	B	Susceptible	Susceptible	Susceptible	Susceptible	Susceptible		Susceptible		0.06				0.125
STAND	SD127	South Africa	2015	DS	6Pa200MZ	Favourable		Favourable		83		Y	W01	Susceptible	Susceptible	Susceptible	Susceptible	Susceptible		Susceptible		<=0.03				<=0.03
STAND	SD128	South Africa	2015	DS	2HRZE/4HR	Favourable		Favourable		118		Y	W03	Susceptible	Susceptible	Susceptible	Susceptible	Susceptible		Susceptible		0.25				0.06
STAND	SD129	South Africa	2015	DS	6Pa200MZ	Unfavourable	Withdrawn (AE) during treat	Unfavourable	Withdrawn (AE) during treat	34		N	W01	Susceptible	Susceptible	Susceptible	Susceptible	Susceptible		Susceptible		<=0.03				<=0.03
STAND	SD130	South Africa	2015	DS	2HRZE/4HR	Favourable		Favourable		83		Y	W01	Susceptible	Susceptible	Susceptible	Susceptible	Susceptible		Susceptible		0.125				0.125
STAND	SD131	South Africa	2015	DS	4Pa200MZ	Favourable		Favourable		41		Y	W02	Susceptible	Susceptible	Susceptible	Susceptible	Susceptible		Susceptible		0.25				0.06
STAND	SD132	South Africa	2015	DS	4Pa200MZ	Favourable		Favourable		84		Y	W01	Susceptible	Susceptible	Susceptible	Susceptible	Susceptible		Susceptible		<=0.03				<=0.03
STAND	SD133	South Africa	2015	DS	4Pa100MZ	Favourable		Favourable		55		Y	W02	Susceptible	Susceptible	Susceptible	Susceptible	Susceptible		Susceptible		<=0.03				0.06
STAND	SD134	South Africa	2015	DS	6Pa200MZ	Favourable		Favourable		83		Y	B	Susceptible	Susceptible	Susceptible	Susceptible	Susceptible		Susceptible		0.06				0.03
STAND	SD135	South Africa	2015	DS	2HRZE/4HR	Favourable		Unfavourable	Death (TB related) in fup	40		Y	B					Susceptible		Susceptible		invalid test				invalid test	TBA_116	ERS16058703	lineage3	lineage3.1.1	Sensitive
STAND	SD136	South Africa	2015	DS	6Pa200MZ	Favourable		Favourable		34		Y	B	Susceptible	Susceptible	Susceptible	Susceptible	Susceptible		Susceptible		0.06				0.125
STAND	SD137	South Africa	2015	DS	6Pa200MZ	Favourable		Favourable		28		Y	W01	Susceptible	Susceptible	Susceptible	Susceptible	Susceptible		Susceptible		0.125				0.06
STAND	SD138	South Africa	2015	MDR*	6Pa200MZ	Favourable		Favourable		28		Y	B	Susceptible	Susceptible	Susceptible	Susceptible	Susceptible		Susceptible		0.125				0.125
STAND	SD139	South Africa	2015	MDR*	6Pa200MZ	Favourable		Favourable		21		Y	W01	Susceptible	Susceptible	Susceptible	Susceptible	Susceptible		Susceptible		<=0.03				0.06	TBA_117	ERS16058704	lineage2	lineage2.2.1	RR-TB
STAND	SD140	South Africa	2015	DS	4Pa200MZ	Favourable		Favourable		14		Y	B	Susceptible	Susceptible	Susceptible	Susceptible	Susceptible		Susceptible	0.125	0.125				0.125	TBA_011	ERS8656383	lineage4	lineage4.3.2.1	Sensitive
STAND	SD141	South Africa	2015	DS	2HRZE/4HR	Favourable		Favourable		49		Y	B	Susceptible	Susceptible	Susceptible	Susceptible	Susceptible		Susceptible		<=0.03				<=0.03
STAND	SD142	South Africa	2015	DS	4Pa100MZ	Favourable		Favourable		21		Y	B	Susceptible	Susceptible	Susceptible	Susceptible	Susceptible		Susceptible		0.06				0.125
STAND	SD143	South Africa	2015	DS	4Pa100MZ	Favourable		Favourable		119		Y	B	Susceptible	Susceptible	Susceptible	Susceptible	Susceptible		Susceptible		<=0.03				0.06
STAND	SD144	South Africa	2015	DS	6Pa200MZ	Favourable		Favourable		35		Y	W01	Susceptible	Susceptible	Susceptible	Susceptible	Susceptible		Susceptible		0.125				0.06
STAND	SD145	South Africa	2015	MDR*	6Pa200MZ	Favourable		Favourable		85		Y	W03	Resistant	Resistant	Resistant	Susceptible	Susceptible		Susceptible		0.06				0.06
STAND	SD146	South Africa	2015	DS	4Pa200MZ	Unassessable	Late exclusion: Resistant to Isoniazid	Unassessable	Late exclusion: Resistant to Isoniazid	28		Y	B	Susceptible	Resistant	Susceptible	Susceptible	Susceptible		Susceptible		0.25				0.25
STAND	SD147	South Africa	2015	DS	2HRZE/4HR	Unfavourable	Withdrawn (Patient decision) during treat	Unfavourable	Withdrawn (Patient decision) during treat	50		Y	B	Susceptible	Susceptible	Susceptible	Susceptible	Susceptible		Susceptible		<=0.03				<=0.03
STAND	SD148	South Africa	2015	DS	6Pa200MZ	Unfavourable	Withdrawn (AE) during treat	Unfavourable	Withdrawn (AE) during treat		Withdrawn	N	B	Susceptible	Susceptible	Susceptible	Susceptible	Susceptible		Susceptible		<=0.03				<=0.03
STAND	SD149	South Africa	2015	DS	4Pa100MZ	Unassessable	Late exclusion: Resistant to Isoniazid	Unassessable	Late exclusion: Resistant to Isoniazid	26		N	W01	Susceptible	Resistant	Susceptible	Susceptible	Susceptible		Susceptible		<=0.03				<=0.03
STAND	SD150	South Africa	2015	DS	4Pa200MZ	Unfavourable	Withdrawn (AE) during treat	Unfavourable	Withdrawn (AE) during treat		Withdrawn	N	B	Susceptible	Susceptible	Susceptible	Susceptible	Susceptible		Susceptible		0.125
STAND	SD151	South Africa	2015	DS	6Pa200MZ	Favourable		Favourable		56		Y	B	Susceptible	Susceptible	Susceptible	Susceptible	Susceptible		Susceptible		<=0.03				0.06
STAND	SD152	South Africa	2015	DS	2HRZE/4HR	Favourable		Favourable		156		Y	B	Susceptible	Susceptible	Susceptible	Susceptible	Susceptible		Susceptible		0.125				0.125
STAND	SD153	South Africa	2015	DS	2HRZE/4HR	Favourable		Unassessable	Completed treat, withdrawn in fup, culture neg and not unfav	118		Y	B	Susceptible	Susceptible	Susceptible	Susceptible	Susceptible		Susceptible		<=0.03				0.06
STAND	SD154	South Africa	2015	DS	2HRZE/4HR	Unassessable	Late exclusion: Resistant to Isoniazid	Unassessable	Late exclusion: Resistant to Isoniazid	48		Y	B	Susceptible	Resistant	Susceptible	Susceptible	Susceptible		Susceptible		0.125				0.25
STAND	SD155	South Africa	2015	DS	2HRZE/4HR	Favourable		Favourable		153		Y	B	Susceptible	Susceptible	Susceptible	Susceptible	Susceptible		Susceptible						0.125
STAND	SD156	South Africa	2015	DS	6Pa200MZ	Favourable		Favourable		153		Y	B	Susceptible	Susceptible	Susceptible	Susceptible	Susceptible		Susceptible		<=0.03				<=0.03
STAND	SD157	South Africa	2015	DS	4Pa100MZ	Unfavourable	Withdrawn (Investigator/Sponsor) during fup and not achieved/maintained neg status	Unfavourable	Withdrawn (Investigator/Sponsor) during fup and not achieved/maintained neg status		Withdrawn	Y	B	Susceptible	Susceptible	Susceptible	Susceptible	Susceptible		Susceptible		<=0.03				<=0.03
STAND	SD158	South Africa	2015	DS	4Pa100MZ	Unassessable	Late exclusion: Resistant to Isoniazid	Unassessable	Late exclusion: Resistant to Isoniazid	154		Y	W01	Susceptible	Susceptible	Susceptible	Susceptible	Susceptible		Susceptible		0.06				0.06
STAND	SD159	South Africa	2015	DS	4Pa200MZ	Favourable		Favourable		116		Y	B	Susceptible	Susceptible	Susceptible	Susceptible	Susceptible		Susceptible
STAND	SD160	South Africa	2015	DS	2HRZE/4HR	Favourable		Favourable		119		Y	U	Susceptible	Susceptible	Susceptible	Susceptible	Susceptible		Susceptible		0.06				0.06
STAND	SD161	South Africa	2015	DS	4Pa200MZ	Favourable		Favourable		14		Y	W01	Susceptible	Susceptible	Susceptible	Susceptible	Susceptible		Susceptible		0.06				0.03
STAND	SD162	South Africa	2015	DS	6Pa200MZ	Favourable		Favourable		34		Y	B	Susceptible	Susceptible	Susceptible	Susceptible	Susceptible		Susceptible		<=0.03				<=0.03
STAND	SD163	South Africa	2015	MDR*	6Pa200MZ	Favourable		Favourable		34		Y	W04	Susceptible	Susceptible	Susceptible	Susceptible	Susceptible		Susceptible		0.125				0.06
STAND	SD164	South Africa	2015	DS	4Pa200MZ	Unfavourable	Withdrawn (Investigator/Sponsor) during fup and not achieved/maintained neg status	Unfavourable	Withdrawn (Investigator/Sponsor) during fup and not achieved/maintained neg status	117		Y	W01	Susceptible	Susceptible	Susceptible	Susceptible	Susceptible		Susceptible		0.125				0.06	TBA_688	ERS16058705	lineage4	lineage4.3.2.1	Sensitive	WGS on W01 isolate, MIC on B isolate
STAND	SD165	South Africa	2015	DS	4Pa100MZ	Unfavourable	Withdrawn (AE) during treat	Unfavourable	Withdrawn (AE) during treat		Withdrawn	N	B	Susceptible	Susceptible	Susceptible	Susceptible	Susceptible		Susceptible		0.06				0.06
STAND	SD166	South Africa	2015	DS	4Pa200MZ	Unassessable	Late exclusion: Resistant to Isoniazid	Unassessable	Late exclusion: Resistant to Isoniazid	56		Y	B	Susceptible	Resistant	Susceptible	Susceptible	Susceptible		Susceptible		0.06				0.06
STAND	SD167	South Africa	2015	DS	4Pa100MZ	Favourable		Favourable		84		Y	B	Susceptible	Susceptible	Susceptible	Susceptible	Susceptible		Susceptible		0.125				<=0.03
STAND	SD168	South Africa	2015	DS	6Pa200MZ	Unfavourable	Withdrawn (Investigator/Sponsor) during fup and not achieved/maintained neg status	Unfavourable	Withdrawn (Investigator/Sponsor) during fup and not achieved/maintained neg status	84		Y	B	Susceptible	Susceptible	Susceptible	Susceptible	Susceptible		Susceptible		0.06				0.125	TBA_118	ERS16058706	lineage4	lineage4.3.4.2.1;lineage4.3.3	Sensitive
STAND	SD169	South Africa	2015	DS	4Pa100MZ	Favourable		Favourable		29		Y	W01	Susceptible	Susceptible	Susceptible	Susceptible	Susceptible		Susceptible		<=0.03				0.125
STAND	SD170	South Africa	2015	DS	4Pa200MZ	Favourable		Favourable		28		Y	B	Susceptible	Susceptible	Susceptible	Susceptible	Susceptible		Susceptible		<=0.03				0.06
STAND	SD171	South Africa	2015	DS	4Pa100MZ	Favourable		Favourable		16		Y	B	Susceptible	Susceptible	Susceptible	Susceptible	Susceptible		Susceptible		<=0.03				0.125
STAND	SD172	South Africa	2015	DS	6Pa200MZ	Favourable		Favourable		182		Y	B	Susceptible	Susceptible	Susceptible	Susceptible	Susceptible		Susceptible		<=0.03				0.125
STAND	SD173	South Africa	2015	DS	4Pa200MZ	Favourable		Favourable		53		Y	B	Susceptible	Susceptible	Susceptible	Susceptible	Susceptible		Susceptible		0.06				0.06
STAND	SD174	South Africa	2015	DS	2HRZE/4HR	Favourable		Favourable		48		Y	B	Resistant	Susceptible	Susceptible	Susceptible	Susceptible		Susceptible		0.06				0.125
STAND	SD175	South Africa	2015	DS	2HRZE/4HR	Favourable		Favourable		83		Y	B	Susceptible	Susceptible	Susceptible	Susceptible	Susceptible		Susceptible		0.06				0.03
STAND	SD176	South Africa	2015	DS	6Pa200MZ	Favourable		Favourable		44		Y	B	Susceptible	Susceptible	Susceptible	Susceptible	Susceptible		Susceptible		0.06				0.06
STAND	SD177	South Africa	2015	DS	4Pa200MZ	Favourable		Unassessable	Completed treat, withdrawn in fup, culture neg and not unfav	160		Y	B	Susceptible	Susceptible	Susceptible	Susceptible	Susceptible		Susceptible	0.125	invalid test				invalid test	TBA_039	ERS8656411	lineage4	lineage4.3.4.2.1	Sensitive
STAND	SD178	South Africa	2015	DS	6Pa200MZ	Favourable		Favourable		43		Y	B	Susceptible	Susceptible	Susceptible	Susceptible	Susceptible		Susceptible		0.06				0.06
STAND	SD179	South Africa	2015	DS	4Pa100MZ	Unfavourable	Death (Non-violent) during treat	Unfavourable	Death (Non-violent) during treat		Death	N	B	Resistant	Susceptible	Susceptible	Susceptible	Susceptible		Susceptible		<=0.03				<=0.03
STAND	SD180	South Africa	2015	DS	6Pa200MZ	Favourable		Favourable		122		Y	B	Susceptible	Susceptible	Susceptible	Susceptible	Susceptible		Susceptible		<=0.03				0.06
STAND	SD181	South Africa	2015	DS	2HRZE/4HR	Favourable		Favourable		49		Y	B	Susceptible	Susceptible	Susceptible	Susceptible	Susceptible		Susceptible		<=0.03				0.06
STAND	SD182	South Africa	2015	DS	4Pa100MZ	Unfavourable	Withdrawn (Investigator/Sponsor) during fup and not achieved/maintained neg status	Unfavourable	Withdrawn (Investigator/Sponsor) during fup and not achieved/maintained neg status	56		Y	B	Susceptible	Susceptible	Susceptible	Susceptible	Susceptible		Susceptible		0.125				0.06	TBA_119	ERS16058707	lineage4	lineage4.4.1.1.1	Sensitive
STAND	SD183	South Africa	2015	DS	4Pa100MZ	Favourable		Favourable		34		Y	B	Susceptible	Susceptible	Susceptible	Susceptible	Susceptible		Susceptible		0.06				0.06
STAND	SD184	South Africa	2015	DS	4Pa200MZ	Favourable		Favourable		31		Y	B	Susceptible	Susceptible	Susceptible	Susceptible	Susceptible		Susceptible		<=0.03				0.06
STAND	SD185	South Africa	2015	DS	2HRZE/4HR	Unfavourable	Withdrawn (Patient decision) during treat	Unfavourable	Withdrawn (Patient decision) during treat		Withdrawn	Y	B	Susceptible	Susceptible	Susceptible	Susceptible	Susceptible		Susceptible		0.125				0.125
STAND	SD186	South Africa	2015	DS	2HRZE/4HR	Favourable		Favourable		28		Y	B	Susceptible	Susceptible	Susceptible	Susceptible	Susceptible		Susceptible		0.06				0.125
STAND	SD187	South Africa	2015	MDR*	6Pa200MZ	Favourable		Favourable		84		Y	W01	Susceptible	Susceptible	Resistant	Susceptible	Susceptible		Susceptible		<=0.03				0.06	TBA_120	ERS16058708	lineage4	lineage4.3.2.1	RR-TB
STAND	SD188	South Africa	2015	MDR*	6Pa200MZ	Favourable		Favourable		84		Y	B	Resistant	Resistant	Resistant	Susceptible	Susceptible		Susceptible
STAND	SD189	South Africa	2015	DS	4Pa100MZ	Unassessable	Late exclusion: Resistant to Pyrazinamide	Unassessable	Late exclusion: Resistant to Pyrazinamide	56		Y	U	Susceptible	Susceptible	Susceptible	Susceptible	Susceptible		Susceptible
STAND	SD190	South Africa	2015	DS	6Pa200MZ	Unassessable	Late exclusion: Resistant to Isoniazid	Unassessable	Late exclusion: Resistant to Isoniazid	34		Y	W01	Susceptible	Resistant	Susceptible	Susceptible	Susceptible		Susceptible
STAND	SD191	South Africa	2015	DS	2HRZE/4HR	Favourable		Favourable		28		Y	B	Resistant	Susceptible	Susceptible	Susceptible	Susceptible		Susceptible		<=0.03				<=0.03
STAND	SD192	South Africa	2015	DS	6Pa200MZ	Favourable		Favourable		55		Y	B	Susceptible	Susceptible	Susceptible	Susceptible	Susceptible		Susceptible		<=0.03				0.06
STAND	SD193	South Africa	2015	DS	4Pa200MZ	Favourable		Favourable		21		Y	B	Susceptible	Susceptible	Susceptible	Susceptible	Resistant		Susceptible	0.125	<=0.03				<=0.03	TBA_012	ERS8656384	lineage4	lineage4.3.4.2.1	Sensitive
STAND	SD194	South Africa	2015	DS	4Pa100MZ	Favourable		Favourable		55		Y	B	Susceptible	Susceptible	Susceptible	Susceptible	Susceptible		Susceptible							TBA_121	ERS16058709	lineage4	lineage4.1.2	Sensitive
STAND	SD195	South Africa	2015	DS	4Pa200MZ	Favourable		Favourable		41		Y	B	Susceptible	Susceptible	Susceptible	Susceptible	Susceptible		Susceptible		0.06				0.06
STAND	SD196	South Africa	2015	DS	4Pa100MZ	Unfavourable	LTFU during treat (Patient decision)	Unfavourable	LTFU during treat (Patient decision)	56		Y	B	Susceptible	Susceptible	Susceptible	Susceptible	Susceptible		Susceptible		0.125				0.06
STAND	SD197	South Africa	2015	DS	2HRZE/4HR	Favourable		Favourable		35		Y	B	Susceptible	Susceptible	Susceptible	Susceptible	Susceptible		Susceptible		<=0.03				<=0.03
STAND	SD198	South Africa	2015	DS	6Pa200MZ	Favourable		Favourable		42		Y	B	Susceptible	Susceptible	Susceptible	Susceptible	Susceptible		Susceptible		0.06				0.06
STAND	SD199	South Africa	2015	DS	6Pa200MZ	Favourable		Favourable		14		Y	B	Susceptible	Susceptible	Susceptible	Susceptible	Susceptible		Susceptible		0.125				0.125
STAND	SD200	South Africa	2015	DS	4Pa100MZ	Favourable		Unassessable	Completed treat, withdrawn in fup, culture neg and not unfav	49		Y	B	Susceptible	Susceptible	Susceptible	Susceptible	Susceptible		Susceptible		<=0.03				0.125
STAND	SD201	South Africa	2015	DS	4Pa200MZ	Favourable		Favourable		49		Y	B	Susceptible	Susceptible	Susceptible	Susceptible	Susceptible		Susceptible		0.125				0.03
STAND	SD202	South Africa	2015	DS	2HRZE/4HR	Favourable		Favourable		84		Y	B	Susceptible	Susceptible	Susceptible	Susceptible	Susceptible		Susceptible		<=0.03				<=0.03
STAND	SD203	South Africa	2015	DS	4Pa200MZ	Favourable		Favourable		42		Y	B	Susceptible	Susceptible	Susceptible	Susceptible	Susceptible		Susceptible		0.25				0.125
STAND	SD204	South Africa	2015	DS	4Pa200MZ	Unfavourable	Retreatment	Unfavourable	Retreatment	42		N	B	Susceptible	Susceptible	Susceptible	Susceptible	Susceptible		Susceptible		0.125				0.125
STAND	SD205	South Africa	2015	DS	2HRZE/4HR	Favourable		Favourable		42		Y	B	Susceptible	Susceptible	Susceptible	Susceptible	Susceptible		Susceptible		0.06				0.06
STAND	SD206	South Africa	2015	DS	4Pa100MZ	Favourable		Favourable		56		Y	B	Susceptible	Susceptible	Susceptible	Susceptible	Susceptible		Susceptible		0.06				0.125
STAND	SD207	South Africa	2015	DS	4Pa100MZ	Favourable		Favourable		35		Y	B	Susceptible	Susceptible	Susceptible	Susceptible	Susceptible		Susceptible		<=0.03				<=0.03
STAND	SD208	South Africa	2015	DS	4Pa200MZ	Favourable		Unassessable	Completed treat, withdrawn in fup, culture neg and not unfav	49		Y	B	Susceptible	Susceptible	Susceptible	Susceptible	Susceptible		Susceptible		<=0.03				0.06
STAND	SD209	South Africa	2015	DS	4Pa200MZ	Unfavourable	Death (Non-violent) during treat	Unfavourable	Death (Non-violent) during treat		Death	N	B	Susceptible	Susceptible	Susceptible	Susceptible	Susceptible		Susceptible		<=0.03				<=0.03
STAND	SD210	South Africa	2015	DS	6Pa200MZ	Favourable		Favourable		41		Y	B	Susceptible	Susceptible	Susceptible	Susceptible	Susceptible		Susceptible		0.06				0.03
STAND	SD211	South Africa	2015	DS	4Pa100MZ	Favourable		Favourable		21		Y	B	Susceptible	Susceptible	Susceptible	Susceptible	Susceptible		Susceptible		<=0.03				0.06
STAND	SD212	South Africa	2015	DS	6Pa200MZ	Favourable		Favourable		84		Y	B	Susceptible	Susceptible	Susceptible	Susceptible	Susceptible		Susceptible		0.06				0.125
STAND	SD213	South Africa	2015	DS	4Pa100MZ	Favourable		Favourable		35		Y	B	Susceptible	Susceptible	Susceptible	Susceptible	Susceptible		Susceptible		0.25				0.06
STAND	SD214	South Africa	2015	DS	2HRZE/4HR	Favourable		Favourable		84		Y	B	Susceptible	Susceptible	Susceptible	Susceptible	Susceptible		Susceptible		0.06				0.06
STAND	SD215	South Africa	2015	DS	4Pa200MZ	Unassessable	Late exclusion: Resistant to Isoniazid	Unassessable	Late exclusion: Resistant to Isoniazid	27		Y	B	Susceptible	Resistant	Susceptible	Susceptible	Susceptible		Susceptible
STAND	SD216	South Africa	2015	DS	6Pa200MZ	Favourable		Favourable		119		Y	B	Susceptible	Susceptible	Susceptible	Susceptible	Susceptible		Susceptible		0.25				0.125
STAND	SD217	South Africa	2015	DS	4Pa100MZ	Favourable		Favourable		40		Y	W01	Susceptible	Susceptible	Susceptible	Susceptible	Susceptible		Susceptible		0.06				<=0.03
STAND	SD218	South Africa	2015	DS	6Pa200MZ	Favourable		Favourable		83		Y	B	Susceptible	Susceptible	Susceptible	Susceptible	Susceptible		Susceptible		<=0.03				<=0.03
STAND	SD219	South Africa	2015	DS	6Pa200MZ	Favourable		Favourable		56		Y	B	Susceptible	Susceptible	Susceptible	Susceptible	Susceptible		Susceptible		0.06				0.06
STAND	SD220	South Africa	2015	DS	4Pa200MZ	Favourable		Favourable		28		Y	B	Susceptible	Susceptible	Susceptible	Susceptible	Susceptible		Susceptible		<=0.03				<=0.03
STAND	SD221	South Africa	2015	DS	4Pa100MZ	Unfavourable	Withdrawn (AE) during treat	Unfavourable	Withdrawn (AE) during treat		Withdrawn	N	B	Susceptible	Susceptible	Susceptible	Susceptible	Susceptible		Susceptible		0.125				0.125
STAND	SD222	South Africa	2015	DS	2HRZE/4HR	Favourable		Favourable		49		Y	B	Susceptible	Susceptible	Susceptible	Susceptible	Susceptible		Susceptible		0.06				<=0.03
STAND	SD223	South Africa	2015	DS	2HRZE/4HR	Favourable		Favourable		56		Y	B	Susceptible	Susceptible	Susceptible	Susceptible	Susceptible		Susceptible		0.06				0.03
STAND	SD224	South Africa	2015	DS	2HRZE/4HR	Favourable		Favourable		86		Y	B	Susceptible	Susceptible	Susceptible	Susceptible	Susceptible		Susceptible
STAND	SD225	South Africa	2015	MDR*	6Pa200MZ	Favourable		Favourable		28		Y	U	Resistant	Susceptible	Resistant	Susceptible	Susceptible		Susceptible		<=0.03				0.06	TBA_122	ERS16058710	lineage4	lineage4.8	RR-TB
STAND	SD226	Tanzania	2015	DS	4Pa200MZ	Favourable		Favourable		83		Y	B	Susceptible	Susceptible	Susceptible	Susceptible	Susceptible		Susceptible	0.125	<=0.03				<=0.03	TBA_013	ERS8656385	lineage3	lineage3	Sensitive
STAND	SD227	Tanzania	2015	DS	2HRZE/4HR	Favourable		Favourable		27		Y	B	Susceptible	Susceptible	Susceptible	Susceptible	Susceptible		Susceptible
STAND	SD228	Tanzania	2015	DS	6Pa200MZ	Favourable		Favourable		42		Y	B					Susceptible		Susceptible
STAND	SD229	Tanzania	2015	DS	2HRZE/4HR	Favourable		Unassessable	Confirmed Reinfection: Was culture neg but reinfected with a new strain and not unfav	113		Y	B	Susceptible	Susceptible	Susceptible	Susceptible	Susceptible		Susceptible	0.06	<=0.03				0.125	TBA_034	ERS8656406	lineage4	lineage4.3.4.2.1	Sensitive
STAND	SD230	Thailand	2015	DS	4Pa100MZ	Unfavourable	Confirmed Relapse: Positive at 12 months	Unfavourable	Confirmed Relapse	85		Y	B	Susceptible	Susceptible	Susceptible	Susceptible	Susceptible		Susceptible	0.25	0.25				0.06	TBA_014	ERS8656386	lineage2	lineage2.1	Sensitive
STAND	SD231	Thailand	2015	DS	6Pa200MZ	Favourable		Favourable		55		Y	B	Susceptible	Susceptible	Susceptible	Susceptible	Resistant		Susceptible	0.5	0.5				0.25	TBA_070	ERS8656442	lineage1	lineage1.2.1.2.1	Sensitive
STAND	SD232	Thailand	2015	DS	2HRZE/4HR	Favourable		Favourable		112		Y	B	Susceptible	Susceptible	Susceptible	Susceptible	Susceptible		Susceptible	0.25	0.125				0.06	TBA_015	ERS8656387	lineage4	lineage4.2.2	Sensitive
STAND	SD233	Thailand	2015	DS	4Pa200MZ	Unfavourable	Withdrawn (Patient decision) during treat	Unfavourable	Withdrawn (Patient decision) during treat	21		N	B	Susceptible	Susceptible	Susceptible	Susceptible	Susceptible		Susceptible	0.25	0.06				0.03	TBA_016	ERS8656388	lineage2	lineage2.2.1.1	Sensitive
STAND	SD234	Thailand	2015	DS	6Pa200MZ	Favourable		Favourable		43		Y	B	Susceptible	Susceptible	Susceptible	Susceptible	Susceptible		Susceptible		<=0.03				<=0.03
STAND	SD235	Ukraine	2015	DS	4Pa100MZ	Unfavourable	Withdrawn (Investigator/Sponsor) during fup and not achieved/maintained neg status	Unfavourable	Withdrawn (Investigator/Sponsor) during fup and not achieved/maintained neg status	41		Y	B	Susceptible	Susceptible	Susceptible	Susceptible	Susceptible		Susceptible		0.06				0.125
STAND	SD236	Ukraine	2015	DS	4Pa100MZ	Favourable		Favourable		84		Y	B	Susceptible	Susceptible	Susceptible	Susceptible	Susceptible		Susceptible	>16	>4				0.125	PRE_007; ITM 501095	ERS8656371	lineage2	lineage2.2.1	Sensitive
STAND	SD237	Ukraine	2015	DS	6Pa200MZ	Unassessable	Completed treat, LTFU in fup, culture neg and not unfav	Unassessable	Completed treat, withdrawn in fup, culture neg and not unfav	62		Y	B	Susceptible	Susceptible	Susceptible	Susceptible	Susceptible		Susceptible		0.06				0.06
STAND	SD238	Ukraine	2015	DS	2HRZE/4HR	Favourable		Favourable		56		Y	B	Susceptible	Susceptible	Susceptible	Susceptible	Susceptible		Susceptible	0.125	0.06				0.125	TBA_004	ERS8656376	lineage4	lineage4.1.2.1	Sensitive
STAND	SD239	Ukraine	2015	MDR*	6Pa200MZ	Unassessable	Late exclusion: Protocol violation at enrolment	Unassessable	Late exclusion: Protocol violation at enrolment		Withdrawn	N	B	Resistant	Resistant	Resistant	Resistant	Resistant		Susceptible		0.06				0.125
STAND	SD240	Ukraine	2015	DS	2HRZE/4HR	Unfavourable	Withdrawn (Patient decision) during treat	Unfavourable	Withdrawn (Patient decision) during treat	30		N	B	Susceptible	Susceptible	Susceptible	Susceptible	Susceptible		Susceptible	0.06	<=0.03				<=0.03	PRE_010; ITM 501097	ERS8656372	lineage4	lineage4.3.3	Sensitive
STAND	SD241	Ukraine	2015	DS	4Pa100MZ	Unfavourable	Withdrawn during fup for clinical deterioration	Unfavourable	Withdrawn during fup for clinical deterioration	57		Y	B	Susceptible	Susceptible	Susceptible	Susceptible	Susceptible		Susceptible		<=0.03				<=0.03
STAND	SD242	Ukraine	2015	DS	6Pa200MZ	Favourable		Favourable		35		Y	B	Susceptible	Susceptible	Susceptible	Susceptible	Susceptible		Susceptible		0.125				0.06
STAND	SD243	Ukraine	2015	DS	4Pa200MZ	Unassessable	Late exclusion: Resistant to Isoniazid	Unassessable	Late exclusion: Resistant to Isoniazid	85		Y	B	Resistant	Resistant	Susceptible	Susceptible	Susceptible		Susceptible	0.25	0.06				0.06	TBA_098	ERS8656470	lineage4	lineage4.3.3	HR-TB
STAND	SD244	Ukraine	2015	MDR*	6Pa200MZ	Unfavourable	Withdrawn (AE) during treat	Unfavourable	Withdrawn (AE) during treat	29		Y	B	Resistant	Resistant	Resistant	Susceptible	Susceptible		Susceptible	0.125	<=0.03				0.06	TBA_018	ERS8656390	lineage4	lineage4.2.1.1	MDR-TB
STAND	SD245	Ukraine	2015	DS	2HRZE/4HR	Unfavourable	Withdrawn (Investigator/Sponsor) during treat	Unfavourable	Withdrawn (Investigator/Sponsor) during treat		Withdrawn	N	B	Susceptible	Susceptible	Susceptible	Susceptible	Susceptible		Susceptible		0.125				0.125
STAND	SD246	Ukraine	2015	DS	4Pa200MZ	Unfavourable	Withdrawn (Investigator/Sponsor) during treat	Unfavourable	Withdrawn (Investigator/Sponsor) during treat		Withdrawn	N	B	Susceptible	Susceptible	Susceptible	Susceptible	Susceptible		Susceptible		0.06				0.125
STAND	SD247	Kenya	2015	DS	4Pa200MZ	Favourable		Favourable		84		Y	B	Susceptible	Susceptible	Susceptible	Susceptible	Susceptible		Susceptible	0.125	0.06				0.06	TBA_026	ERS8656398	lineage3	lineage3	Sensitive
STAND	SD248	Kenya	2015	DS	6Pa200MZ	Unassessable	Pregnant during treat	Unassessable	Pregnant during treat	49		Y	B	Susceptible	Susceptible	Susceptible	Susceptible	Susceptible		Susceptible		0.06				0.06
STAND	SD249	Kenya	2015	DS	4Pa200MZ	Favourable		Favourable		42		Y	B	Susceptible	Susceptible	Susceptible	Susceptible	Susceptible		Susceptible		0.06				0.125
STAND	SD250	Kenya	2015	DS	4Pa200MZ	Favourable		Favourable		28		Y	B	Susceptible	Susceptible	Susceptible	Susceptible	Susceptible		Susceptible		0.06				0.06
STAND	SD251	Kenya	2015	DS	4Pa100MZ	Favourable		Favourable		82		Y	B	Susceptible	Susceptible	Susceptible	Susceptible	Susceptible		Susceptible	0.06	0.125				0.03	PRE_002; ITM 501091	ERS8656368	lineage3	lineage3.1.2.1	Sensitive
STAND	SD252	Kenya	2015	DS	4Pa100MZ	Favourable		Favourable		48		Y	B	Susceptible	Susceptible	Susceptible	Susceptible	Susceptible		Susceptible	0.125	0.06				0.03	PRE_006; ITM 501094	ERS8656370	lineage4	lineage4.3.4.2	Sensitive
STAND	SD253	Kenya	2015	DS	2HRZE/4HR	Favourable		Favourable		48		Y	B	Susceptible	Susceptible	Susceptible	Susceptible	Susceptible		Susceptible		0.06				0.125
STAND	SD254	Kenya	2015	DS	2HRZE/4HR	Favourable		Favourable		41		Y	B	Susceptible	Susceptible	Susceptible	Susceptible	Susceptible		Susceptible		0.125				0.06
STAND	SD255	Kenya	2015	DS	6Pa200MZ	Unassessable	Late exclusion: Resistant to Isoniazid	Unassessable	Late exclusion: Resistant to Isoniazid	27		Y	B	Susceptible	Resistant	Susceptible	Susceptible	Susceptible		Susceptible		<=0.03				0.125
STAND	SD256	Philippines	2015	DS	4Pa100MZ	Unassessable	Late exclusion: Resistant to Isoniazid	Unassessable	Late exclusion: Resistant to Isoniazid	33		Y	B	Susceptible	Resistant	Susceptible	Susceptible	Susceptible		Susceptible	1	0.5				0.25	TBA_019	ERS8656391	lineage1	lineage1.2.1.2.1	HR-TB
STAND	SD257	Philippines	2015	DS	6Pa200MZ	Favourable		Favourable		28		Y	U	Susceptible	Susceptible	Susceptible	Susceptible	Susceptible		Susceptible
STAND	SD258	Philippines	2015	DS	2HRZE/4HR	Unassessable	Late exclusion: Resistant to Isoniazid	Unassessable	Late exclusion: Resistant to Isoniazid	55		Y	W02	Susceptible	Resistant	Susceptible	Susceptible	Susceptible		Susceptible
STAND	SD259	Philippines	2015	DS	6Pa200MZ	Favourable		Favourable		27		Y	B	Susceptible	Susceptible	Susceptible	Susceptible	Susceptible		Susceptible
STAND	SD260	Philippines	2015	DS	4Pa200MZ	Favourable		Favourable		49		Y
STAND	SD261	Philippines	2015	DS	6Pa200MZ	Favourable		Favourable		48		Y	B	Susceptible	Susceptible	Susceptible	Susceptible	Susceptible		Susceptible	0.5	0.5				0.25	TBA_020	ERS8656392	lineage1	lineage1.2.1.2.1	Sensitive
STAND	SD262	Philippines	2015	DS	4Pa100MZ	Unfavourable	Withdrawn (Investigator/Sponsor) during fup and not achieved/maintained neg status	Unfavourable	Withdrawn (Investigator/Sponsor) during fup and not achieved/maintained neg status		Withdrawn	Y	B	Susceptible	Susceptible	Susceptible	Susceptible	Susceptible		Susceptible		0.06				0.06
STAND	SD263	Philippines	2015	DS	4Pa200MZ	Favourable		Favourable		34		Y	B	Susceptible	Susceptible	Susceptible	Susceptible	Susceptible		Susceptible	1	0.25				0.25	TBA_021	ERS8656393	lineage1	lineage1.2.1.2.1	Sensitive
STAND	SD264	Philippines	2015	DS	4Pa200MZ	Favourable		Favourable		49		Y	B	Susceptible	Susceptible	Susceptible	Susceptible	Susceptible		Susceptible	1	0.25				0.125	PRE_005; ITM 501093	ERS8656369	lineage1	lineage1.2.1.2.1	Sensitive
STAND	SD265	Philippines	2015	DS	4Pa200MZ	Unassessable	Completed treat, withdrawn in fup, culture neg and not unfav	Unassessable	Completed treat, withdrawn in fup, culture neg and not unfav	56		Y	B	Susceptible	Susceptible	Susceptible	Susceptible	Susceptible		Susceptible		0.25				0.125
STAND	SD266	Philippines	2015	DS	6Pa200MZ	Unassessable	Late exclusion: Resistant to Isoniazid	Unassessable	Late exclusion: Resistant to Isoniazid	201		Y	B	Susceptible	Resistant	Susceptible	Susceptible	Susceptible		Susceptible		0.06				0.125
STAND	SD267	Philippines	2015	DS	2HRZE/4HR	Unassessable	Late exclusion: Resistant to Isoniazid	Unassessable	Late exclusion: Resistant to Isoniazid	35		Y	B	Susceptible	Resistant	Susceptible	Susceptible	Susceptible		Susceptible	1	0.25				0.06	TBA_022	ERS8656394	lineage1	lineage1.2.1.2	HR-TB
STAND	SD268	Philippines	2015	DS	6Pa200MZ	Unassessable	Late exclusion: Resistant to Rifampicin	Unassessable	Late exclusion: Resistant to Rifampicin	42		Y	S	Susceptible	Susceptible	Resistant	Susceptible	Susceptible		Susceptible		0.25				0.125
STAND	SD269	Philippines	2015	DS	4Pa200MZ	Favourable		Favourable		47		Y	B	Susceptible	Susceptible	Susceptible	Susceptible	Susceptible		Susceptible		0.25				0.25
STAND	SD270	Philippines	2015	DS	4Pa100MZ	Favourable		Favourable		41		Y	S	Susceptible	Susceptible	Susceptible	Susceptible	Susceptible		Susceptible		0.25				0.125
STAND	SD271	Philippines	2015	DS	2HRZE/4HR	Unassessable	Late exclusion: Resistant to Isoniazid	Unassessable	Late exclusion: Resistant to Isoniazid	327		Y	B	Susceptible	Resistant	Susceptible	Susceptible	Susceptible		Susceptible	1	invalid test				invalid test	TBA_006	ERS8656378	lineage1	lineage1.2.1.2	HR-TB
STAND	SD272	Philippines	2015	DS	2HRZE/4HR	Favourable		Favourable		119		Y	B	Susceptible	Susceptible	Susceptible	Susceptible	Susceptible		Susceptible		0.25				0.125
STAND	SD273	Philippines	2015	DS	6Pa200MZ	Unassessable	Late exclusion: Resistant to Isoniazid	Unassessable	Late exclusion: Resistant to Isoniazid	49		Y	B	Susceptible	Resistant	Susceptible	Susceptible	Susceptible		Susceptible
STAND	SD274	Philippines	2015	DS	4Pa100MZ	Unassessable	Late exclusion: Resistant to Isoniazid	Unassessable	Late exclusion: Resistant to Isoniazid	35		Y	B	Susceptible	Resistant	Susceptible	Susceptible	Susceptible		Susceptible	1	0.5				0.125	TBA_023	ERS8656395	lineage1	lineage1.2.1.2.1	HR-TB
STAND	SD275	Philippines	2015	DS	4Pa100MZ	Favourable		Favourable		118		Y	B	Susceptible	Susceptible	Susceptible	Susceptible	Susceptible		Susceptible		0.25				0.125
STAND	SD276	Philippines	2015	DS	6Pa200MZ	Favourable		Favourable		83		Y	B	Susceptible	Susceptible	Susceptible	Susceptible	Susceptible		Susceptible		0.25				0.125
STAND	SD277	Philippines	2015	DS	2HRZE/4HR	Unassessable	Late exclusion: Resistant to Isoniazid	Unassessable	Late exclusion: Resistant to Isoniazid		Withdrawn	N	B	Resistant	Resistant	Susceptible	Susceptible	Susceptible		Susceptible		0.125				0.25
STAND	SD278	Uganda	2015	DS	4Pa100MZ	Favourable		Favourable		119		Y	B	Susceptible	Susceptible	Susceptible	Susceptible	Susceptible		Susceptible		<=0.03				0.06
STAND	SD279	Uganda	2015	DS	6Pa200MZ	Unassessable	Late exclusion: Resistant to Isoniazid	Unassessable	Late exclusion: Resistant to Isoniazid	42		N	B	Susceptible	Resistant	Susceptible	Susceptible	Susceptible		Susceptible		<=0.03				<=0.03
STAND	SD280	Uganda	2015	DS	4Pa200MZ	Unfavourable	Withdrawn (Investigator/Sponsor) during fup and not achieved/maintained neg status	Unfavourable	Withdrawn (Investigator/Sponsor) during fup and not achieved/maintained neg status	84		Y	B	Susceptible	Susceptible	Susceptible	Susceptible	Susceptible		Susceptible	0.125	0.06				0.06	TBA_007	ERS8656379	lineage4	lineage4.6.1	Sensitive
STAND	SD281	Uganda	2015	DS	4Pa200MZ	Favourable		Favourable		83		Y	B	Susceptible	Susceptible	Susceptible	Susceptible	Susceptible		Susceptible	0.125	0.125				0.03	TBA_024	ERS8656396	lineage4	lineage4.3.3	Sensitive
STAND	SD282	Uganda	2015	DS	2HRZE/4HR	Favourable		Unassessable	Completed treat, withdrawn in fup, culture neg and not unfav	119		Y	B	Susceptible	Susceptible	Susceptible	Susceptible	Susceptible		Susceptible	0.125	<=0.03				0.06	TBA_025	ERS8656397	lineage4	lineage4.3.3	Sensitive
STAND	SD283	Georgia	2015	DS	6Pa200MZ	Unassessable	Late exclusion: Resistant to Isoniazid	Unassessable	Late exclusion: Resistant to Isoniazid		Withdrawn	N	B	Susceptible	Resistant	Susceptible	Susceptible	Susceptible		Susceptible		0.125				0.06
STAND	SD284	Georgia	2015	DS	4Pa200MZ	Favourable		Favourable		89		Y	B	Susceptible	Susceptible	Susceptible	Susceptible	Susceptible		Susceptible		0.125				0.06
SimpliciTB	ST001	South Africa	2019	DR^	6BPaMZ	Favourable		Favourable		56		Y	B	Susceptible	Susceptible	Susceptible	Susceptible	Susceptible		Susceptible	0.125			0.25			TBA_123	ERS16073191	lineage2	lineage2.2.1	RR-TB
SimpliciTB	ST002	South Africa	2019	DR^	6BPaMZ	Favourable		Favourable		50		Y	W01	Susceptible	Susceptible	Resistant	Susceptible	Susceptible		Susceptible	0.125			0.25			TBA_124	ERS16073192	lineage4	lineage4.1.1	RR-TB
SimpliciTB	ST003	South Africa	2019	DR^	6BPaMZ	Unfavourable	Withdrawn (AE) during treat	Unfavourable	Withdrawn (AE) during treat	29		Y	B	Susceptible	Susceptible	Susceptible	Susceptible	Susceptible		Susceptible	1			0.5			TBA_125	ERS16073193	lineage1	lineage1.2.2.2	RR-TB
SimpliciTB	ST004	South Africa	2019	DR^	6BPaMZ	Unassessable	LTFU, completed treat and neg status when last seen	Unassessable	LTFU, completed treat and neg status when last seen	86		Y	B	Resistant	Resistant	Resistant	Resistant	Resistant		Susceptible	0.06			0.25			TBA_126	ERS16073194	lineage4	lineage4.1.1.3	MDR-TB
SimpliciTB	ST005	South Africa	2019	DS	2HRZE/4HR	Favourable		Favourable		41		Y	B	Susceptible	Susceptible	Susceptible	Susceptible	Susceptible		Susceptible	0.125			0.25			TBA_127	ERS16073195	lineage2	lineage2.2.1.1	Sensitive
SimpliciTB	ST006	South Africa	2019	DR^	6BPaMZ	Favourable		Favourable		85		Y	B	Resistant	Resistant	Resistant	Susceptible	Resistant		Susceptible	0.25			0.25			TBA_128	ERS16073196	lineage2	lineage2.2.1	MDR-TB
SimpliciTB	ST007	South Africa	2019	DS	4BPaMZ	Favourable		Favourable		42		Y	B	Susceptible	Susceptible	Susceptible	Susceptible	Susceptible		Susceptible	0.25			0.5			TBA_129	ERS16073197	lineage2	lineage2.2.1.1	Sensitive
SimpliciTB	ST008	South Africa	2019	DS	2HRZE/4HR	Favourable		Favourable		57		Y	B	Susceptible	Susceptible	Susceptible	Susceptible	Susceptible		Susceptible	0.25			0.25			TBA_130	ERS16073198	lineage4	lineage4.3.2.1	Sensitive
SimpliciTB	ST009	South Africa	2019	DS	4BPaMZ	Favourable		Favourable		32		Y	B	Susceptible	Susceptible	Susceptible	Susceptible	Susceptible		Susceptible	0.125			<=0.125			TBA_131	ERS16073199	lineage4	lineage4.4.1.1	Sensitive
SimpliciTB	ST010	South Africa	2019	DS	4BPaMZ	Favourable		Favourable		46		Y	B	Susceptible	Susceptible	Susceptible	Susceptible	Susceptible		Susceptible	0.25			0.25			TBA_132	ERS16073200	lineage2	lineage2.2.1.1	Sensitive
SimpliciTB	ST011	South Africa	2019	DS	2HRZE/4HR	Favourable		Favourable		44		Y	B	Susceptible	Susceptible	Susceptible	Susceptible	Susceptible		Susceptible	0.125			0.25			TBA_133	ERS16073201	lineage2	lineage2.2.1.1	Sensitive
SimpliciTB	ST012	South Africa	2019	DR^	6BPaMZ	Favourable		Favourable		15		Y	B	Susceptible	Resistant	Resistant	Susceptible	Susceptible		Susceptible	0.5			<=0.125			TBA_134	ERS16073202	lineage2	lineage2.2.1	MDR-TB
SimpliciTB	ST013	South Africa	2019	DS	4BPaMZ	Favourable		Favourable		29		Y	B	Susceptible	Susceptible	Susceptible	Susceptible	Susceptible		Susceptible	0.125			0.5			TBA_135	ERS16073203	lineage4	lineage4.7	Sensitive
SimpliciTB	ST014	South Africa	2019	DS	4BPaMZ	Favourable		Favourable		50		Y	B	Susceptible	Susceptible	Susceptible	Susceptible	Susceptible		Susceptible	0.25			0.25			TBA_136	ERS16073204	lineage2	lineage2.2.1	Sensitive
SimpliciTB	ST015	South Africa	2019	DS	2HRZE/4HR	Unfavourable	Withdrawn (AE) during treat	Unfavourable	Withdrawn (AE) during treat		Withdrawn	N	B	Susceptible	Susceptible	Susceptible	Susceptible	Susceptible		Susceptible	0.25			0.25			TBA_137	ERS16073205	lineage2	lineage2.2.1.1	Sensitive
SimpliciTB	ST016	South Africa	2019	DR^	6BPaMZ	Favourable		Favourable		43		Y	B	Susceptible	Resistant	Resistant	Resistant	Susceptible		Susceptible	0.25			<=0.125			TBA_138	ERS16073206	lineage2	lineage2.2.1	MDR-TB
SimpliciTB	ST017	South Africa	2019	DS	4BPaMZ	Favourable		Unassessable	LTFU, completed treat and neg status when last seen	50		Y	B	Susceptible	Susceptible	Susceptible	Susceptible	Susceptible		Susceptible	0.125			0.25			TBA_139	ERS16073207	lineage2	lineage2.2.1.1	Sensitive
SimpliciTB	ST018	South Africa	2019	DS	2HRZE/4HR	Favourable		Favourable		84		Y	B	Susceptible	Susceptible	Susceptible	Susceptible	Susceptible		Susceptible	0.06			<=0.125			TBA_140	ERS16073208	lineage4	lineage4.1.1.3	Sensitive
SimpliciTB	ST019	South Africa	2019	DR^	6BPaMZ	Unfavourable	Withdrawn (Investigator/Sponsor) during treat	Unfavourable	Withdrawn (Investigator/Sponsor) during treat	38		Y	B	Resistant	Resistant	Resistant	Resistant	Resistant		Susceptible	0.25			<=0.125			TBA_141	ERS16073209	lineage2	lineage2.2.1	MDR-TB
SimpliciTB	ST020	South Africa	2019	DS	2HRZE/4HR	Favourable		Favourable		81		Y	B	Susceptible	Susceptible	Susceptible	Susceptible	Susceptible		Susceptible	0.125			0.25			TBA_142	ERS16073210	lineage2	lineage2.2.1.1	Sensitive
SimpliciTB	ST021	South Africa	2019	DS	2HRZE/4HR	Favourable		Favourable		118		Y	B	Susceptible	Susceptible	Susceptible	Susceptible	Susceptible		Susceptible	0.25			0.25			TBA_143	ERS16073211	lineage2	lineage2.2.1	Sensitive
SimpliciTB	ST022	South Africa	2019	DS	4BPaMZ	Favourable		Favourable		41		Y	B	Susceptible	Susceptible	Susceptible	Susceptible	Susceptible		Susceptible	0.06			0.5			TBA_144	ERS16073212	lineage3	lineage3.1.1	Sensitive
SimpliciTB	ST023	South Africa	2019	DR^	6BPaMZ	Unfavourable	Withdrawn (AE) during treat	Unfavourable	Withdrawn (AE) during treat		Withdrawn	N	B	Resistant	Resistant	Susceptible	Susceptible	Susceptible		Susceptible	0.5			<=0.125			TBA_145	ERS16073213	lineage2	lineage2.2.1.1	HR-TB
SimpliciTB	ST024	South Africa	2019	DS	4BPaMZ	Favourable		Favourable		30		Y	B	Susceptible	Susceptible	Susceptible	Susceptible	Susceptible		Susceptible	0.06			0.25			TBA_146	ERS16073214	lineage2	lineage2.2.1.1	Sensitive
SimpliciTB	ST025	South Africa	2019	DR^	6BPaMZ	Favourable		Favourable		43		Y	B	Susceptible	Resistant	Susceptible	Susceptible	Susceptible		Susceptible	0.25			<=0.125			TBA_147	ERS16073215	lineage2	lineage2.2.1	HR-TB
SimpliciTB	ST026	South Africa	2019	DR^	6BPaMZ	Favourable		Favourable		56		Y	B	Susceptible	Resistant	Resistant	Resistant	Susceptible		Susceptible	0.125			0.25			TBA_148	ERS16073216	lineage4	lineage4.8	Sensitive
SimpliciTB	ST027	South Africa	2019	DR^	6BPaMZ	Unfavourable	Withdrawn (AE) during treat	Unfavourable	Withdrawn (AE) during treat	20		N	B	Resistant	Resistant	Resistant	Resistant	Susceptible		Susceptible	0.25			0.25			TBA_149	ERS16073217	lineage4	lineage4.3.2.1	RR-TB
SimpliciTB	ST028	South Africa	2019	DR^	6BPaMZ	Favourable		Favourable		41		Y	S	Resistant	Resistant	Resistant	Susceptible	Resistant		Susceptible	0.5			<=0.125			TBA_150	ERS16073218	lineage2	lineage2.2.1	MDR-TB
SimpliciTB	ST029	South Africa	2019	DR^	6BPaMZ	Favourable		Favourable		33		Y	B	Susceptible	Susceptible	Susceptible	Susceptible	Susceptible		Susceptible	0.125			0.25			TBA_151	ERS16073219	lineage4	lineage4.3.2.1	RR-TB
SimpliciTB	ST030	South Africa	2019	DR^	6BPaMZ	Favourable		Favourable		50		Y	B	Susceptible	Susceptible	Susceptible	Susceptible	Susceptible		Susceptible	0.06			0.25			TBA_152	ERS16073220	lineage4	lineage4.1.1.3	RR-TB
SimpliciTB	ST031	South Africa	2019	DR^	6BPaMZ	Unfavourable	Withdrawn (Investigator/Sponsor) during treat	Unfavourable	Withdrawn (Investigator/Sponsor) during treat	36		N	B	Resistant	Resistant	Resistant	Susceptible	Resistant		Susceptible	0.25			<=0.125			TBA_153	ERS16073221	lineage2	lineage2.2.1	MDR-TB
SimpliciTB	ST032	South Africa	2019	DR^	6BPaMZ	Favourable		Favourable		49		Y	B	Resistant	Resistant	Resistant	Resistant	Resistant		Susceptible	0.5			<=0.125			TBA_154	ERS16073222	lineage2	lineage2.2.1	MDR-TB
SimpliciTB	ST033	South Africa	2018	DR^	6BPaMZ	Favourable		Unassessable	LTFU, completed treat and neg status when last seen	36		Y	B	Susceptible	Resistant	Resistant	Susceptible	Susceptible		Susceptible	0.125			0.25			TBA_155	ERS16073223	lineage4	lineage4.3.3	Sensitive
SimpliciTB	ST034	South Africa	2018	DS	4BPaMZ	Favourable		Favourable		43		Y	B	Susceptible	Susceptible	Susceptible	Susceptible	Susceptible		Susceptible	0.25			0.5			TBA_156	ERS16073224	lineage4	lineage4.8;lineage4.1.2	MDR-TB
SimpliciTB	ST035	South Africa	2018	DR^	6BPaMZ	Unfavourable	Death (Non-violent) during treat	Unfavourable	Death (Non-violent) during treat		Died	N	B	Susceptible	Susceptible	Susceptible	Susceptible	Susceptible		Susceptible	0.125			0.25			TBA_157	ERS16073225	lineage4	lineage4.3.2.1	RR-TB
SimpliciTB	ST036	South Africa	2018	DS	4BPaMZ	Favourable		Favourable		57		Y	B	Susceptible	Susceptible	Susceptible	Susceptible	Susceptible		Susceptible	0.125			0.25			TBA_158	ERS16073226	lineage4	lineage4.4.1.1	Sensitive
SimpliciTB	ST037	South Africa	2018	DR^	6BPaMZ	Favourable		Favourable		29		Y	B	Susceptible	Susceptible	Susceptible	Susceptible	Susceptible		Susceptible	0.5			<=0.125			TBA_159	ERS16073227	lineage1	lineage1.1.3.2	RR-TB
SimpliciTB	ST038	South Africa	2018	DS	2HRZE/4HR	Favourable		Favourable		85		Y	U					Susceptible		Susceptible	0.125			0.25			TBA_160	ERS16073228	lineage2	lineage2.2.1.1	Sensitive
SimpliciTB	ST039	South Africa	2018	DR^	6BPaMZ	Favourable		Favourable		49		Y	B	Resistant	Resistant	Resistant	Susceptible	Resistant		Susceptible	0.06			0.25			TBA_161	ERS16073229	lineage4	lineage4.3.2.1	MDR-TB
SimpliciTB	ST040	South Africa	2018	DS	2HRZE/4HR	Favourable		Favourable		85		Y	B	Susceptible	Susceptible	Susceptible	Susceptible	Susceptible		Susceptible	0.125			0.25			TBA_162	ERS16073230	lineage4	lineage4.3.2.1	Sensitive
SimpliciTB	ST041	South Africa	2018	DS	2HRZE/4HR	Unfavourable	Withdrawn (Treatment failure) during treat	Unfavourable	Withdrawn (Treatment failure) during treat	196		Y	B	Susceptible	Susceptible	Susceptible	Susceptible	Susceptible		Susceptible	0.06			<=0.125			TBA_163	ERS16073231	lineage4	lineage4.1.1.3	Sensitive
SimpliciTB	ST042	South Africa	2018	DS	4BPaMZ	Favourable		Favourable		22		Y	B	Susceptible	Susceptible	Susceptible	Susceptible	Susceptible		Susceptible	0.125			0.5			TBA_164	ERS16073232	lineage4	lineage4.7	Sensitive
SimpliciTB	ST043	South Africa	2018	DS	2HRZE/4HR	Favourable		Favourable		42		Y	B	Resistant	Susceptible	Susceptible	Susceptible	Susceptible		Susceptible	0.125			0.5			TBA_165	ERS16073233	lineage4	lineage4.9	Sensitive
SimpliciTB	ST044	South Africa	2018	DS	4BPaMZ	Unfavourable	Withdrawn (AE) during treat	Unfavourable	Withdrawn (AE) during treat	39		N	B	Susceptible	Susceptible	Susceptible	Susceptible	Susceptible		Susceptible	0.125			0.25			TBA_166	ERS16073234	lineage3	lineage3.1.1	Sensitive
SimpliciTB	ST045	South Africa	2018	DS	4BPaMZ	Favourable		Favourable		60		Y	B	Susceptible	Susceptible	Susceptible	Susceptible	Susceptible		Susceptible	0.125			0.25			TBA_167	ERS16073235	lineage4	lineage4.1.2	Other
SimpliciTB	ST046	South Africa	2018	DR^	6BPaMZ	Favourable		Favourable		37		Y	B	Susceptible	Resistant	Resistant	Susceptible	Susceptible		Susceptible	0.06			0.25			TBA_168	ERS16073236	lineage4	lineage4.1.1.3	HR-TB
SimpliciTB	ST047	South Africa	2019	DR^	6BPaMZ	Favourable		Favourable		36		Y	B	Susceptible	Resistant	Resistant	Susceptible	Susceptible		Susceptible	0.125			0.25			TBA_169	ERS16073237	lineage4	lineage4.3.2.1	MDR-TB
SimpliciTB	ST048	South Africa	2019	DS	4BPaMZ	Favourable		Favourable		50		Y	B	Susceptible	Susceptible	Susceptible	Susceptible	Susceptible		Susceptible	0.06			0.25			TBA_170	ERS16073238	lineage4	lineage4.3.3	Sensitive
SimpliciTB	ST049	South Africa	2019	DR^	6BPaMZ	Unassessable	Late exclusion: Randomised with an incorrect TB type (is DS)	Unassessable	Late exclusion: Randomised with an incorrect TB type (is DS)	36		Y	B	Susceptible	Susceptible	Susceptible	Susceptible	Susceptible		Susceptible	0.06			0.25			TBA_171	ERS16073239	lineage4	lineage4.1.1.3	Sensitive
SimpliciTB	ST050	South Africa	2019	DS	4BPaMZ	Favourable		Favourable		119		Y	B	Susceptible	Susceptible	Susceptible	Susceptible	Susceptible		Susceptible	0.031			0.25			TBA_172	ERS16073240	lineage4	lineage4.1.1.3	Sensitive
SimpliciTB	ST051	South Africa	2019	DS	4BPaMZ	Favourable		Favourable		56		Y	B	Susceptible	Susceptible	Susceptible	Susceptible	Susceptible		Susceptible	0.125			0.5			TBA_173	ERS16073241	lineage2	lineage2.2.1	Sensitive
SimpliciTB	ST052	South Africa	2019	DR^	6BPaMZ	Favourable		Favourable		29		Y	B	Susceptible	Susceptible	Resistant	Susceptible	Susceptible		Susceptible	0.125			0.25			TBA_174	ERS16073242	lineage4	lineage4.3.4.2.1	RR-TB
SimpliciTB	ST053	South Africa	2019	DS	2HRZE/4HR	Unassessable	Late exclusion: Believed to be randomised with an incorrect TB type	Unassessable	Late exclusion: Believed to be randomised with an incorrect TB type	85		Y	B	Resistant	Resistant	Susceptible	Susceptible	Susceptible		Susceptible	0.06			0.5			TBA_175	ERS16073243	lineage4	lineage4.1.2.1	Sensitive
SimpliciTB	ST054	South Africa	2019	DS	4BPaMZ	Favourable		Favourable		88		Y	B	Susceptible	Susceptible	Susceptible	Susceptible	Susceptible		Susceptible	0.06			0.25			TBA_176	ERS16073244	lineage4	lineage4.1.1.3	Sensitive
SimpliciTB	ST055	South Africa	2019	DS	2HRZE/4HR	Favourable		Favourable		88		Y	B	Susceptible	Susceptible	Susceptible	Susceptible	Susceptible		Susceptible	0.125			0.25			TBA_177	ERS16073245	lineage4	lineage4.8.1	Sensitive
SimpliciTB	ST056	South Africa	2019	DS	2HRZE/4HR	Favourable		Favourable		36		Y	B	Susceptible	Susceptible	Susceptible	Susceptible	Susceptible		Susceptible	0.125			0.5			TBA_178	ERS16073246	lineage4	lineage4.3.2.1	Sensitive
SimpliciTB	ST057	South Africa	2019	DR^	6BPaMZ	Favourable		Favourable		85		Y	B	Resistant	Resistant	Resistant	Resistant	Resistant		Susceptible	0.125			0.25			TBA_179	ERS16073247	lineage4	lineage4.4.1.1.1	MDR-TB
SimpliciTB	ST058	South Africa	2019	DR^	6BPaMZ	Unfavourable	Withdrawn (Investigator/Sponsor) during treat	Unfavourable	Withdrawn (Investigator/Sponsor) during treat		Withdrawn	Y	S	Susceptible	Resistant	Susceptible	Susceptible	Susceptible		Susceptible	0.125			0.5			TBA_180	ERS16073248	lineage4	lineage4.3.4.2.1	HR-TB
SimpliciTB	ST059	South Africa	2019	DS	4BPaMZ	Favourable		Favourable		15		Y	B	Susceptible	Susceptible	Susceptible	Susceptible	Susceptible		Susceptible	0.125			0.25			TBA_181	ERS16073249	lineage4	lineage4.3.2.1	Sensitive
SimpliciTB	ST060	South Africa	2019	DS	2HRZE/4HR	Favourable		Favourable		120		Y	B	Susceptible	Susceptible	Susceptible	Susceptible	Susceptible		Susceptible	0.125			0.25			TBA_182	ERS16073250	lineage4	lineage4.3.2.1	Sensitive
SimpliciTB	ST061	South Africa	2019	DR^	6BPaMZ	Favourable		Favourable		22		Y	B	Resistant	Susceptible	Resistant	Resistant	Susceptible		Susceptible	0.06			0.5			TBA_183	ERS16073251	lineage4	lineage4.3.2.1	Sensitive
SimpliciTB	ST062	South Africa	2019	DS	2HRZE/4HR	Favourable		Favourable		118		Y	B	Susceptible	Susceptible	Susceptible	Susceptible	Susceptible		Susceptible	0.125			0.25			TBA_184	ERS16073252	lineage2	lineage2.2.1.1	Sensitive
SimpliciTB	ST063	South Africa	2019	DS	4BPaMZ	Favourable		Favourable		57		Y	B	Susceptible	Susceptible	Susceptible	Susceptible	Susceptible		Susceptible	0.06			0.25			TBA_185	ERS16073253	lineage3	lineage3.1.1	HR-TB
SimpliciTB	ST064	South Africa	2019	DS	2HRZE/4HR	Favourable		Favourable		85		Y	B	Susceptible	Susceptible	Susceptible	Susceptible	Susceptible		Susceptible	0.125			<=0.125			TBA_186	ERS16073254	lineage4	lineage4.3.2.1	Sensitive
SimpliciTB	ST065	South Africa	2019	DR^	6BPaMZ	Favourable		Favourable		57		Y	B	Susceptible	Resistant	Resistant	Susceptible	Resistant		Susceptible	0.25			0.5			TBA_187	ERS16073255	lineage4	lineage4.9.1	MDR-TB
SimpliciTB	ST066	South Africa	2019	DS	4BPaMZ	Favourable		Favourable		29		Y	B	Susceptible	Susceptible	Susceptible	Susceptible	Susceptible		Susceptible	0.125			0.25			TBA_188	ERS16073256	lineage4	lineage4.3.2.1	Sensitive
SimpliciTB	ST067	South Africa	2019	DS	4BPaMZ	Favourable		Favourable		56		Y	B	Susceptible	Susceptible	Susceptible	Susceptible	Susceptible		Susceptible	0.125			0.25			TBA_189	ERS16073257	lineage4	lineage4.1.1	Sensitive
SimpliciTB	ST068	South Africa	2019	DS	2HRZE/4HR	Unfavourable	Withdrawn (Investigator/Sponsor) during treat	Unfavourable	Withdrawn (Investigator/Sponsor) during treat	85		Y	B	Susceptible	Susceptible	Susceptible	Susceptible	Susceptible		Susceptible	0.125			0.5			TBA_190	ERS16073258	lineage4	lineage4.1.2.1	Sensitive
SimpliciTB	ST069	South Africa	2019	DS	4BPaMZ	Favourable		Favourable		36		Y	B	Susceptible	Susceptible	Susceptible	Susceptible	Susceptible		Susceptible	0.125			0.25			TBA_191	ERS16073259	lineage4	lineage4.3.2.1	Sensitive
SimpliciTB	ST070	South Africa	2019	DR^	6BPaMZ	Favourable		Favourable		15		Y	B	Susceptible	Resistant	Resistant	Susceptible	Susceptible		Susceptible	0.125			0.5			TBA_192	ERS16073260	lineage4	lineage4.3.4.2.1	MDR-TB
SimpliciTB	ST071	South Africa	2019	DR^	6BPaMZ	Favourable		Unfavourable	Withdrawn (Treatment failure) during treat	85		Y	B	Susceptible	Resistant	Susceptible	Susceptible	Susceptible		Susceptible	0.06			0.25			TBA_193	ERS16073261	lineage4	lineage4.1.1.3	HR-TB
SimpliciTB	ST072	South Africa	2019	DR^	6BPaMZ	Favourable		Favourable		57		Y	B	Susceptible	Susceptible	Resistant	Susceptible	Susceptible		Susceptible	0.06			<=0.125			TBA_194	ERS16073262	lineage4	lineage4.1.1.3	RR-TB
SimpliciTB	ST073	South Africa	2019	DR^	6BPaMZ	Favourable		Favourable		16		Y	B	Susceptible	Resistant	Resistant	Susceptible	Susceptible		Susceptible	0.125			0.25			TBA_195	ERS16073263	lineage4	lineage4.3.3	MDR-TB
SimpliciTB	ST074	South Africa	2019	DR^	6BPaMZ	Favourable		Favourable		50		Y	B	Susceptible	Susceptible	Resistant	Susceptible	Susceptible		Susceptible	0.125			0.5			TBA_196	ERS16073264	lineage2	lineage2.2.1	RR-TB
SimpliciTB	ST075	South Africa	2019	DR^	6BPaMZ	Unfavourable	Withdrawn (AE) during treat	Unfavourable	Withdrawn (AE) during treat		Withdrawn	N	B	Susceptible	Resistant	Resistant	Susceptible	Susceptible		Susceptible	0.25			0.25			TBA_197	ERS16073265	lineage4	lineage4.3.3;lineage4.3.2.1	RR-TB
SimpliciTB	ST076	South Africa	2019	DR^	6BPaMZ	Favourable		Favourable		43		Y	B	Resistant	Resistant	Resistant	Susceptible	Susceptible		Susceptible	1			0.5			TBA_198	ERS16073266	lineage1	lineage1.2.2.1	MDR-TB
SimpliciTB	ST077	South Africa	2019	DR^	6BPaMZ	Favourable		Favourable		43		Y	B	Susceptible	Susceptible	Resistant	Susceptible	Susceptible		Susceptible	0.125			0.5			TBA_199	ERS16073267	lineage4	lineage4.9.1	RR-TB
SimpliciTB	ST078	South Africa	2019	DR^	6BPaMZ	Favourable		Favourable		29		Y	B	Susceptible	Susceptible	Resistant	Susceptible	Susceptible		Susceptible	0.125			<=0.125			TBA_200	ERS16073268	lineage2	lineage2.2.1.1	RR-TB
SimpliciTB	ST079	South Africa	2019	DR^	6BPaMZ	Favourable		Favourable		49		Y	B	Resistant	Resistant	Resistant	Susceptible	Resistant		Susceptible	0.125			0.25			TBA_201	ERS16073269	lineage4	lineage4.1.2.1	MDR-TB
SimpliciTB	ST080	South Africa	2019	DR^	6BPaMZ	Favourable		Unassessable	LTFU, completed treat and neg status when last seen	50		Y	B	Susceptible	Resistant	Resistant	Susceptible	Susceptible		Susceptible	0.25			0.25			TBA_202	ERS16073270	lineage2	lineage2.2.1	MDR-TB
SimpliciTB	ST081	South Africa	2020	DR^	6BPaMZ	Favourable		Favourable		15		Y	B	Susceptible	Susceptible	Resistant	Susceptible	Susceptible		Susceptible	0.125			0.25			TBA_203	ERS16073271	lineage4	lineage4.4.1.1	RR-TB
SimpliciTB	ST082	South Africa	2019	DR^	6BPaMZ	Favourable		Favourable		29		Y	B	Resistant	Resistant	Resistant	Susceptible	Resistant		Susceptible	0.25			<=0.125			TBA_204	ERS16073272	lineage2	lineage2.2.1	MDR-TB
SimpliciTB	ST083	South Africa	2019	DR^	6BPaMZ	Favourable		Favourable		36		Y	B	Susceptible	Resistant	Susceptible	Susceptible	Susceptible		Susceptible	0.25			<=0.125			TBA_205	ERS16073273	lineage2	lineage2.2.1	HR-TB
SimpliciTB	ST084	South Africa	2019	DR^	6BPaMZ	Favourable		Favourable		43		Y	B	Susceptible	Resistant	Susceptible	Susceptible	Susceptible		Susceptible	0.125			0.25			TBA_206	ERS16073274	lineage4	lineage4.3.3	Sensitive
SimpliciTB	ST085	South Africa	2019	DR^	6BPaMZ	Favourable		Favourable		22		Y	B	Susceptible	Susceptible	Resistant	Susceptible	Susceptible		Susceptible	0.06			0.25			TBA_207	ERS16073275	lineage4	lineage4.1.2.1	RR-TB
SimpliciTB	ST086	South Africa	2019	DR^	6BPaMZ	Favourable		Unassessable	Withdrawn (Patient decision) during FUP	56		Y	B	Resistant	Resistant	Resistant	Resistant	Resistant		Susceptible	0.125			1			TBA_208	ERS16073276	lineage4	lineage4.1.2.1	MDR-TB
SimpliciTB	ST087	South Africa	2018	DS	4BPaMZ	Unfavourable	Withdrawn (AE) during treat	Unfavourable	Withdrawn (AE) during treat		Withdrawn	N	B	Susceptible	Susceptible	Susceptible	Susceptible	Susceptible		Susceptible	0.125			0.25			TBA_209	ERS16073277	lineage4	lineage4.3.2.1	Sensitive
SimpliciTB	ST088	South Africa	2018	DS	4BPaMZ	Unassessable	Late exclusion: Randomised with an incorrect TB type (is DR)	Unassessable	Late exclusion: Randomised with an incorrect TB type (is DR)	50		Y	B	Susceptible	Resistant	Susceptible	Susceptible	Susceptible		Susceptible	0.125			0.25			TBA_210	ERS16073278	lineage2	lineage2.2.1	HR-TB
SimpliciTB	ST089	South Africa	2018	DR^	6BPaMZ	Unassessable	Randomised but did not take drug	Unassessable	Randomised but did not take drug		Withdrawn	N
SimpliciTB	ST090	South Africa	2018	DS	2HRZE/4HR	Favourable		Favourable		36		Y	B	Susceptible	Susceptible	Susceptible	Susceptible	Susceptible		Susceptible	0.125			0.5			TBA_211	ERS16073279	lineage4	lineage4.1.2	Other
SimpliciTB	ST091	South Africa	2019	DS	4BPaMZ	Favourable		Favourable		29		Y	B	Susceptible	Susceptible	Susceptible	Susceptible	Susceptible		Susceptible	0.125			0.25			TBA_212	ERS16073280	lineage2	lineage2.2.1	Sensitive
SimpliciTB	ST092	South Africa	2019	DS	4BPaMZ	Favourable		Favourable		49		Y	B	Susceptible	Susceptible	Susceptible	Susceptible	Susceptible		Susceptible	0.06			0.25			TBA_213	ERS16073281	lineage4	lineage4.4.1.1.1	Sensitive
SimpliciTB	ST093	South Africa	2019	DS	4BPaMZ	Favourable		Favourable		29		Y	B	Susceptible	Susceptible	Susceptible	Susceptible	Susceptible		Susceptible	0.125			0.25			TBA_214	ERS16073282	lineage4	lineage4.3.2	Sensitive
SimpliciTB	ST094	South Africa	2019	DR^	6BPaMZ	Favourable		Favourable		57		Y	B	Resistant	Resistant	Resistant	Susceptible	Resistant		Susceptible	0.125			0.5			TBA_215	ERS16073283	lineage4	lineage4.8.1	MDR-TB
SimpliciTB	ST095	South Africa	2019	DS	2HRZE/4HR	Favourable		Favourable		35		Y	B	Susceptible	Susceptible	Susceptible	Susceptible	Susceptible		Susceptible	0.06			0.25			TBA_216	ERS16073284	lineage3	lineage3	Sensitive
SimpliciTB	ST096	South Africa	2019	DR^	6BPaMZ	Favourable		Favourable		29		Y	B	Susceptible	Susceptible	Resistant	Susceptible	Susceptible		Susceptible	0.25			<=0.125			TBA_217	ERS16073285	lineage2	lineage2.2.1	RR-TB
SimpliciTB	ST097	South Africa	2019	DS	2HRZE/4HR	Favourable		Favourable		43		Y	B	Susceptible	Susceptible	Susceptible	Susceptible	Susceptible		Susceptible	0.125			0.25			TBA_218	ERS16073286	lineage4	lineage4.3.2.1	Sensitive
SimpliciTB	ST098	South Africa	2019	DR^	6BPaMZ	Unassessable	Late exclusion: Randomised with an incorrect TB type (is DS)	Unassessable	Late exclusion: Randomised with an incorrect TB type (is DS)	36		Y	B	Susceptible	Susceptible	Susceptible	Susceptible	Susceptible		Susceptible	0.25			0.25			TBA_219	ERS16073287	lineage2	lineage2.2.1.1	Sensitive
SimpliciTB	ST099	South Africa	2020	DR^	6BPaMZ	Favourable		Favourable		43		Y	B	Susceptible	Susceptible	Susceptible	Susceptible	Susceptible		Susceptible	0.25			0.25			TBA_220	ERS16073288	lineage2	lineage2.2.1	RR-TB
SimpliciTB	ST100	South Africa	2018	DS	2HRZE/4HR	Favourable		Favourable		87		Y	B	Susceptible	Susceptible	Susceptible	Susceptible	Susceptible		Susceptible	0.06			0.5			TBA_221	ERS16073289	lineage4	lineage4.1.1	Sensitive
SimpliciTB	ST101	South Africa	2018	DS	2HRZE/4HR	Favourable		Favourable		57		Y	B	Susceptible	Susceptible	Susceptible	Susceptible	Susceptible		Susceptible	0.125			0.25			TBA_222	ERS16073290	lineage2	lineage2.2.1	Sensitive
SimpliciTB	ST102	South Africa	2018	DS	2HRZE/4HR	Favourable		Favourable		85		Y	B	Susceptible	Susceptible	Susceptible	Susceptible	Susceptible		Susceptible	0.125			0.25			TBA_223	ERS16073291	lineage2	lineage2.2.1	Sensitive
SimpliciTB	ST103	South Africa	2018	DS	2HRZE/4HR	Unassessable	Late exclusion: Randomised with an incorrect TB type (is DR)	Unassessable	Late exclusion: Randomised with an incorrect TB type (is DR)		Withdrawn	N	B	Susceptible	Resistant	Susceptible	Susceptible	Susceptible		Susceptible	0.125			0.25			TBA_224	ERS16073292	lineage4	lineage4.3.4.2	HR-TB
SimpliciTB	ST104	South Africa	2018	DS	2HRZE/4HR	Favourable		Favourable		8		Y	B	Susceptible	Susceptible	Susceptible	Susceptible	Susceptible		Susceptible	0.125			0.25			TBA_225	ERS16073293	lineage4	lineage4.8	Sensitive
SimpliciTB	ST105	South Africa	2018	DS	4BPaMZ	Favourable		Favourable		51		Y	B	Susceptible	Susceptible	Susceptible	Susceptible	Susceptible		Susceptible	0.125			0.5			TBA_226	ERS16073294	lineage2	lineage2.2.1	Sensitive
SimpliciTB	ST106	South Africa	2018	DS	2HRZE/4HR	Favourable		Favourable		85		Y	B	Susceptible	Susceptible	Susceptible	Susceptible	Susceptible		Susceptible	0.125			0.25			TBA_227	ERS16073295	lineage4	lineage4.1.1.1	Sensitive
SimpliciTB	ST107	South Africa	2018	DS	4BPaMZ	Favourable		Favourable		57		Y	B	Susceptible	Susceptible	Susceptible	Susceptible	Susceptible		Susceptible	0.125			0.25			TBA_228	ERS16073296	lineage2	lineage2.2.1	Sensitive
SimpliciTB	ST108	South Africa	2019	DS	2HRZE/4HR	Unassessable	Late exclusion: Randomised with an incorrect TB type (is DR)	Unassessable	Late exclusion: Randomised with an incorrect TB type (is DR)	27		Y	W01	Susceptible	Resistant	Susceptible	Susceptible	Susceptible		Susceptible	0.125			0.5			TBA_229	ERS16073297	lineage4	lineage4.3.3	HR-TB
SimpliciTB	ST109	South Africa	2019	DS	4BPaMZ	Favourable		Favourable		57		Y	B	Susceptible	Susceptible	Susceptible	Susceptible	Susceptible		Susceptible	0.125			0.25			TBA_230	ERS16073298	lineage4	lineage4.3.2.1	Sensitive
SimpliciTB	ST110	South Africa	2019	DS	4BPaMZ	Favourable		Favourable		36		Y	B	Susceptible	Susceptible	Susceptible	Susceptible	Susceptible		Susceptible	0.125			<=0.125			TBA_231	ERS16073299	lineage2	lineage2.2.1	Sensitive
SimpliciTB	ST111	South Africa	2019	DS	2HRZE/4HR	Unassessable	Late exclusion: Randomised with an incorrect TB type (is DR)	Unassessable	Late exclusion: Randomised with an incorrect TB type (is DR)	85		Y	B	Susceptible	Resistant	Susceptible	Susceptible	Susceptible		Susceptible	0.125			0.5			TBA_232	ERS16073300	lineage4	lineage4.3.4.2	HR-TB
SimpliciTB	ST112	South Africa	2019	DS	4BPaMZ	Unfavourable	Withdrawn (AE) during treat	Unfavourable	Withdrawn (AE) during treat	44		N	B	Susceptible	Susceptible	Susceptible	Susceptible	Susceptible		Susceptible	0.125			0.25			TBA_233	ERS16073301	lineage4	lineage4.8	Sensitive
SimpliciTB	ST113	South Africa	2019	DS	4BPaMZ	Favourable		Favourable		22		Y	B	Susceptible	Susceptible	Susceptible	Susceptible	Susceptible		Susceptible	0.125			0.5			TBA_234	ERS16073302	lineage4	lineage4.4.1.1	Sensitive
SimpliciTB	ST114	South Africa	2019	DS	4BPaMZ	Favourable		Favourable		57		Y	B	Susceptible	Susceptible	Susceptible	Susceptible	Susceptible		Susceptible	0.125			0.25			TBA_235	ERS16073303	lineage4	lineage4.1.2	Sensitive
SimpliciTB	ST115	South Africa	2019	DS	4BPaMZ	Favourable		Favourable		50		Y	B	Susceptible	Susceptible	Susceptible	Susceptible	Susceptible		Susceptible	0.125			0.5			TBA_236	ERS16073304	lineage4	lineage4.3.3	Sensitive
SimpliciTB	ST116	South Africa	2019	DS	4BPaMZ	Favourable		Favourable		29		Y	B	Susceptible	Susceptible	Susceptible	Susceptible	Susceptible		Susceptible	0.06			0.5			TBA_237	ERS16073305	lineage4	lineage4.1.2	Sensitive
SimpliciTB	ST117	South Africa	2019	DS	2HRZE/4HR	Unfavourable	Re-treatment	Unfavourable	Re-treatment	120		Y	B	Susceptible	Susceptible	Susceptible	Susceptible	Susceptible		Susceptible	0.125			0.5			TBA_238	ERS16073306	lineage4	lineage4.4.1.1	Sensitive
SimpliciTB	ST118	South Africa	2019	DS	4BPaMZ	Unfavourable	Withdrawn (AE) during treat	Unfavourable	Withdrawn (AE) during treat		Withdrawn	N	B	Susceptible	Susceptible	Susceptible	Susceptible	Susceptible		Susceptible	0.5			0.25			TBA_239	ERS16073307	lineage1	lineage1.1.3.2	Sensitive
SimpliciTB	ST119	South Africa	2019	DS	2HRZE/4HR	Favourable		Favourable		85		Y	B	Susceptible	Susceptible	Susceptible	Susceptible	Susceptible		Susceptible	0.125			0.25			TBA_240	ERS16073308	lineage4	lineage4.3.3	Sensitive
SimpliciTB	ST120	South Africa	2019	DS	2HRZE/4HR	Favourable		Favourable		85		Y	B	Susceptible	Susceptible	Susceptible	Susceptible	Susceptible		Susceptible	0.125			0.25			TBA_241	ERS16073309	lineage4	lineage4.3.2.1	Sensitive
SimpliciTB	ST121	South Africa	2019	DS	4BPaMZ	Unfavourable	Confirmed relapse at 52 weeks	Unfavourable	Confirmed relapse at 104 weeks	120		Y	B	Susceptible	Susceptible	Susceptible	Susceptible	Susceptible		Susceptible	0.06			0.25			TBA_242	ERS16073310	lineage3	lineage3	Sensitive
SimpliciTB	ST122	South Africa	2019	DS	4BPaMZ	Favourable		Favourable		84		Y	B	Susceptible	Susceptible	Susceptible	Susceptible	Susceptible		Susceptible	0.125			0.25			TBA_243	ERS16073311	lineage4	lineage4.1.1.3	Sensitive
SimpliciTB	ST123	South Africa	2019	DR^	6BPaMZ	Favourable		Favourable		29		Y	B	Susceptible	Resistant	Susceptible	Susceptible	Susceptible		Susceptible	1			0.25			TBA_244	ERS16073312	lineage1	lineage1.2.2.2	HR-TB
SimpliciTB	ST124	South Africa	2019	DS	2HRZE/4HR	Favourable		Favourable		115		Y	B	Susceptible	Susceptible	Susceptible	Susceptible	Susceptible		Susceptible	0.125			0.25			TBA_245	ERS16073313	lineage3	lineage3	Sensitive
SimpliciTB	ST125	South Africa	2019	DS	4BPaMZ	Favourable		Favourable		36		Y	B	Susceptible	Susceptible	Susceptible	Susceptible	Susceptible		Susceptible	0.125			0.25			TBA_246	ERS16073314	lineage4	lineage4.8	Sensitive
SimpliciTB	ST126	South Africa	2019	DR^	6BPaMZ	Favourable		Favourable		57		Y	B	Susceptible	Resistant	Resistant	Susceptible	Resistant		Susceptible	0.25			<=0.125			TBA_247	ERS16073315	lineage4	lineage4.8	MDR-TB
SimpliciTB	ST127	South Africa	2018	DS	4BPaMZ	Favourable		Favourable		50		Y	B	Susceptible	Susceptible	Susceptible	Susceptible	Susceptible		Susceptible	0.125			<=0.125			TBA_248	ERS16073316	lineage4	lineage4.3.2.1	Sensitive
SimpliciTB	ST128	South Africa	2018	DS	4BPaMZ	Favourable		Favourable		46		Y	B	Susceptible	Susceptible	Susceptible	Susceptible	Susceptible		Susceptible	0.125			0.25			TBA_249	ERS16073317	lineage4	lineage4.1.2	Sensitive
SimpliciTB	ST129	South Africa	2018	DS	4BPaMZ	Unassessable	Death in FUP (not TB failure/relapse), neg when last seen	Unassessable	Death in FUP (not TB failure/relapse), neg when last seen	56		Y	B	Susceptible	Susceptible	Susceptible	Susceptible	Susceptible		Susceptible	0.125			0.5			TBA_250	ERS16073318	lineage4	lineage4.8.1	Sensitive
SimpliciTB	ST130	South Africa	2018	DS	2HRZE/4HR	Favourable		Favourable		85		Y	B	Susceptible	Susceptible	Susceptible	Susceptible	Susceptible		Susceptible	0.125			0.25			TBA_251	ERS16073319	lineage4	lineage4.1.2.1	Sensitive
SimpliciTB	ST131	South Africa	2019	DS	2HRZE/4HR	Unassessable	Late exclusion: Exclusion criteria 20e found after randomisation (serum potassium)	Unassessable	Late exclusion: Exclusion criteria 20e found after randomisation (serum potassium)		Withdrawn	N	B	Susceptible	Susceptible	Susceptible	Susceptible	Susceptible		Susceptible	0.125			0.25			TBA_252	ERS16073320	lineage4	lineage4.3.2.1	Sensitive
SimpliciTB	ST132	South Africa	2019	DS	2HRZE/4HR	Favourable		Favourable		85		Y	B	Susceptible	Susceptible	Susceptible	Susceptible	Susceptible		Susceptible	0.06			0.5			TBA_253	ERS16073321	lineage4	lineage4.3.3	Sensitive
SimpliciTB	ST133	South Africa	2019	DS	2HRZE/4HR	Favourable		Favourable		82		Y	B	Susceptible	Susceptible	Susceptible	Susceptible	Susceptible		Susceptible	0.125			0.25			TBA_254	ERS16073322	lineage4	lineage4.3.2.1	Sensitive
SimpliciTB	ST134	South Africa	2019	DS	2HRZE/4HR	Favourable		Favourable		85		Y	B	Susceptible	Susceptible	Susceptible	Susceptible	Susceptible		Susceptible	0.125			0.25			TBA_255	ERS16073323	lineage2	lineage2.2.1	Sensitive
SimpliciTB	ST135	South Africa	2019	DS	4BPaMZ	Favourable		Favourable		43		Y	B	Susceptible	Susceptible	Susceptible	Susceptible	Susceptible		Susceptible	0.125			0.25			TBA_256	ERS16073324	lineage4	lineage4.1.2	Sensitive
SimpliciTB	ST136	South Africa	2019	DS	2HRZE/4HR	Favourable		Favourable		43		Y	B	Susceptible	Susceptible	Susceptible	Susceptible	Susceptible		Susceptible	0.06			0.5			TBA_257	ERS16073325	lineage4	lineage4.4.1.1	Sensitive
SimpliciTB	ST137	South Africa	2019	DS	2HRZE/4HR	Favourable		Favourable		75		Y	B	Susceptible	Susceptible	Susceptible	Susceptible	Susceptible		Susceptible	0.25			0.25			TBA_258	ERS16073326	lineage2	lineage2.2.1	Sensitive
SimpliciTB	ST138	South Africa	2019	DS	2HRZE/4HR	Favourable		Favourable		85		Y	B	Susceptible	Susceptible	Susceptible	Susceptible	Susceptible		Susceptible	0.125			0.25			TBA_259	ERS16073327	lineage4	lineage4.3.4.1	Sensitive
SimpliciTB	ST139	South Africa	2019	DS	2HRZE/4HR	Favourable		Favourable		88		Y	B	Susceptible	Susceptible	Susceptible	Susceptible	Susceptible		Susceptible	0.125			0.25			TBA_260	ERS16073328	lineage4	lineage4.3.4.2.1	Sensitive
SimpliciTB	ST140	South Africa	2019	DS	2HRZE/4HR	Favourable		Favourable		35		Y	B	Susceptible	Susceptible	Susceptible	Susceptible	Susceptible		Susceptible	0.125			0.25			TBA_261	ERS16073329	lineage4	lineage4.3.2.1	Sensitive
SimpliciTB	ST141	South Africa	2019	DS	2HRZE/4HR	Favourable		Favourable		56		Y	B	Susceptible	Resistant	Susceptible	Susceptible	Susceptible		Susceptible	0.25			0.5			TBA_262	ERS16073330	lineage2	lineage2.2.1	Sensitive
SimpliciTB	ST142	South Africa	2019	DS	2HRZE/4HR	Favourable		Favourable		57		Y	B	Susceptible	Susceptible	Susceptible	Susceptible	Susceptible		Susceptible	0.125			0.25			TBA_263	ERS16073331	lineage4	lineage4.3.2.1	Sensitive
SimpliciTB	ST143	South Africa	2019	DS	2HRZE/4HR	Unfavourable	Confirmed relapse at 52 weeks	Unfavourable	Confirmed relapse at 104 weeks	84		Y	B	Susceptible	Susceptible	Susceptible	Susceptible	Susceptible		Susceptible	0.125			0.25			TBA_264	ERS16073332	lineage4	lineage4.1.1.1	Sensitive
SimpliciTB	ST144	South Africa	2019	DS	2HRZE/4HR	Favourable		Favourable		57		Y	B	Susceptible	Susceptible	Susceptible	Susceptible	Susceptible		Susceptible	0.125			<=0.125			TBA_265	ERS16073333	lineage2	lineage2.2.1.1	Sensitive
SimpliciTB	ST145	South Africa	2019	DS	2HRZE/4HR	Favourable		Favourable		85		Y	B	Susceptible	Susceptible	Susceptible	Susceptible	Susceptible		Susceptible	0.125			0.25			TBA_266	ERS16073334	lineage2	lineage2.2.1	Sensitive
SimpliciTB	ST146	South Africa	2019	DS	4BPaMZ	Favourable		Favourable		43		Y	B	Susceptible	Susceptible	Susceptible	Susceptible	Susceptible		Susceptible	0.125			<=0.125			TBA_267	ERS16073335	lineage4	lineage4.4.1.1	Sensitive
SimpliciTB	ST147	South Africa	2019	DS	2HRZE/4HR	Favourable		Favourable		84		Y	B	Susceptible	Susceptible	Susceptible	Susceptible	Susceptible		Susceptible	0.125			0.25			TBA_268	ERS16073336	lineage4	lineage4.2.2.2	Sensitive
SimpliciTB	ST148	South Africa	2019	DS	4BPaMZ	Favourable		Favourable		56		Y	B	Susceptible	Susceptible	Susceptible	Susceptible	Susceptible		Susceptible	0.25			0.25			TBA_269	ERS16073337	lineage2	lineage2.2.1	Sensitive
SimpliciTB	ST149	South Africa	2019	DS	2HRZE/4HR	Favourable		Favourable		83		Y	B	Susceptible	Susceptible	Susceptible	Susceptible	Susceptible		Susceptible	0.25			0.25			TBA_270	ERS16073338	lineage2	lineage2.2.1	Sensitive
SimpliciTB	ST150	South Africa	2019	DS	4BPaMZ	Favourable		Favourable		57		Y	B	Susceptible	Susceptible	Susceptible	Susceptible	Susceptible		Susceptible	0.125			<=0.125			TBA_271	ERS16073339	lineage4	lineage4.3.2.1	Sensitive
SimpliciTB	ST151	South Africa	2019	DS	2HRZE/4HR	Favourable		Favourable		85		Y	B	Susceptible	Susceptible	Susceptible	Susceptible	Susceptible		Susceptible	0.06			0.25			TBA_272	ERS16073340	lineage4	lineage4.1.1.3	Sensitive
SimpliciTB	ST152	South Africa	2019	DS	4BPaMZ	Favourable		Favourable		22		Y	B	Resistant	Resistant	Susceptible	Susceptible	Susceptible		Susceptible	0.125			<=0.125			TBA_273	ERS16073341	lineage2	lineage2.2.1	Other
SimpliciTB	ST153	South Africa	2019	DS	2HRZE/4HR	Favourable		Favourable		79		Y	B	Susceptible	Susceptible	Susceptible	Susceptible	Susceptible		Susceptible	0.125			<=0.125			TBA_274	ERS16073342	lineage4	lineage4.3.2.1	Sensitive
SimpliciTB	ST154	South Africa	2019	DS	2HRZE/4HR	Favourable		Favourable		57		Y	B	Susceptible	Susceptible	Susceptible	Susceptible	Susceptible		Susceptible	0.125			<=0.125			TBA_275	ERS16073343	lineage2	lineage2.2.1.1	Sensitive
SimpliciTB	ST155	South Africa	2019	DR^	6BPaMZ	Favourable		Favourable		36		Y	B	Susceptible	Resistant	Susceptible	Susceptible	Susceptible		Susceptible	0.25			0.25			TBA_276	ERS16073344	lineage2	lineage2.2.1	MDR-TB
SimpliciTB	ST156	South Africa	2019	DR^	6BPaMZ	Favourable		Favourable		43		Y	B	Resistant	Resistant	Resistant	Susceptible	Resistant		Susceptible	0.125			0.25			TBA_277	ERS16073345	lineage4	lineage4.8	MDR-TB
SimpliciTB	ST157	South Africa	2020	DR^	6BPaMZ	Favourable		Favourable		29		Y	B	Susceptible	Resistant	Resistant	Susceptible	Susceptible		Susceptible	0.5			0.25			TBA_278	ERS16073346	lineage2	lineage2.2.1	MDR-TB
SimpliciTB	ST158	South Africa	2020	DR^	6BPaMZ	Favourable		Favourable		50		Y	B	Resistant	Resistant	Resistant	Susceptible	Susceptible		Susceptible	0.125			<=0.125			TBA_279	ERS16073347	lineage2	lineage2.2.1	RR-TB
SimpliciTB	ST159	South Africa	2020	DR^	6BPaMZ	Favourable		Favourable		51		Y	B	Susceptible	Resistant	Susceptible	Susceptible	Susceptible		Susceptible	0.125			<=0.125			TBA_280	ERS16073348	lineage2	lineage2.2.1	MDR-TB
SimpliciTB	ST160	South Africa	2018	DR^	6BPaMZ	Favourable		Unfavourable	Unconfirmed relapse at 104 weeks	50		Y	B	Susceptible	Resistant	Resistant	Susceptible	Resistant		Susceptible	0.031			0.25			TBA_281	ERS16073349	lineage3	lineage3.1.1	MDR-TB
SimpliciTB	ST161	South Africa	2018	DR^	6BPaMZ	Favourable		Favourable		50		Y	B	Resistant	Resistant	Resistant	Resistant	Resistant		Susceptible	0.125			0.5			TBA_282	ERS16073350	lineage4	lineage4.4.1.1.1	MDR-TB
SimpliciTB	ST162	South Africa	2019	DS	2HRZE/4HR	Favourable		Favourable		50		Y	B	Susceptible	Susceptible	Susceptible	Susceptible	Susceptible		Susceptible	0.25			0.25			TBA_283	ERS16073351	lineage2	lineage2.2.1	Sensitive
SimpliciTB	ST163	South Africa	2019	DR^	6BPaMZ	Favourable		Favourable		85		Y	B	Resistant	Resistant	Resistant	Resistant	Resistant		Susceptible	0.06			0.25			TBA_284	ERS16073352	lineage4	lineage4.3.3	MDR-TB
SimpliciTB	ST164	South Africa	2019	DS	2HRZE/4HR	Favourable		Favourable		43		Y	B	Susceptible	Susceptible	Susceptible	Susceptible	Susceptible		Susceptible	0.125			0.5			TBA_285	ERS16073353	lineage4	lineage4.3.4.2.1	Sensitive
SimpliciTB	ST165	South Africa	2019	DR^	6BPaMZ	Favourable		Favourable		120		Y	B	Resistant	Resistant	Resistant	Susceptible	Resistant		Susceptible	0.06			0.25			TBA_286	ERS16073354	lineage4	lineage4.8.1	MDR-TB
SimpliciTB	ST166	South Africa	2019	DS	2HRZE/4HR	Favourable		Favourable		85		Y	B	Susceptible	Susceptible	Susceptible	Susceptible	Susceptible		Susceptible	0.06			<=0.125			TBA_287	ERS16073355	lineage4	lineage4.1.2	Sensitive
SimpliciTB	ST167	South Africa	2019	DR^	6BPaMZ	Favourable		Favourable		49		Y	B	Resistant	Resistant	Resistant	Resistant	Resistant		Susceptible	0.125			0.25			TBA_288	ERS16073356	lineage4	lineage4.4.1.1.1	MDR-TB
SimpliciTB	ST168	South Africa	2019	DS	4BPaMZ	Unfavourable	Withdrawn (Investigator/Sponsor) during treat	Unfavourable	Withdrawn (Investigator/Sponsor) during treat	36		Y	B	Susceptible	Susceptible	Susceptible	Susceptible	Susceptible		Susceptible	0.125			<=0.125			TBA_289	ERS16073357	lineage4	lineage4.3.2.1	Sensitive
SimpliciTB	ST169	South Africa	2019	DS	2HRZE/4HR	Favourable		Favourable		56		Y	B	Resistant	Susceptible	Susceptible	Susceptible	Susceptible		Susceptible	0.125			0.25			TBA_290	ERS16073358	lineage4	lineage4.3.2.1	Sensitive
SimpliciTB	ST170	South Africa	2019	DR^	6BPaMZ	Favourable		Favourable		119		Y	B	Susceptible	Resistant	Resistant	Resistant	Resistant		Susceptible	0.125			0.5			TBA_291	ERS16073359	lineage4	lineage4.8	MDR-TB
SimpliciTB	ST171	South Africa	2019	DR^	6BPaMZ	Favourable		Favourable		57		Y	B	Susceptible	Resistant	Susceptible	Susceptible	Resistant		Susceptible	0.125			0.5			TBA_292	ERS16073360	lineage3	lineage3.1.1	MDR-TB
SimpliciTB	ST172	South Africa	2019	DS	4BPaMZ	Favourable		Favourable		36		Y	B	Susceptible	Susceptible	Susceptible	Susceptible	Susceptible		Susceptible	0.125			<=0.125			TBA_293	ERS16073361	lineage4	lineage4.1.2	Sensitive
SimpliciTB	ST173	South Africa	2020	DR^	6BPaMZ	Favourable		Favourable		22		Y	B	Susceptible	Resistant	Resistant	Susceptible	Susceptible		Susceptible	0.25			0.5			TBA_294	ERS16073362	lineage2	lineage2.2.1	MDR-TB
SimpliciTB	ST174	South Africa	2018	DR^	6BPaMZ	Unassessable	Randomised but did not take drug	Unassessable	Randomised but did not take drug		Withdrawn	N	B	Resistant	Resistant	Resistant	Resistant
SimpliciTB	ST175	South Africa	2019	DR^	6BPaMZ	Favourable		Favourable		85		Y	B	Susceptible	Resistant	Resistant	Resistant	Resistant		Susceptible	0.5			<=0.125			TBA_295	ERS16073363	lineage2	lineage2.2.1	MDR-TB
SimpliciTB	ST176	South Africa	2019	DS	2HRZE/4HR	Favourable		Favourable		86		Y	B	Susceptible	Susceptible	Susceptible	Susceptible	Susceptible		Susceptible	0.125			0.25			TBA_296	ERS16073364	lineage4	lineage4.3.2.1	Sensitive
SimpliciTB	ST177	South Africa	2019	DS	2HRZE/4HR	Favourable		Favourable		123		Y	B	Susceptible	Susceptible	Susceptible	Susceptible	Susceptible		Susceptible	0.125			0.25			TBA_297	ERS16073365	lineage4	lineage4.8	Sensitive
SimpliciTB	ST178	South Africa	2019	DS	4BPaMZ	Favourable		Favourable		50		Y	B	Susceptible	Resistant	Susceptible	Susceptible	Susceptible		Susceptible	0.125			0.25			TBA_298	ERS16073366	lineage2	lineage2.2.1.1	Sensitive
SimpliciTB	ST179	South Africa	2019	DS	4BPaMZ	Favourable		Favourable		50		Y	B	Susceptible	Susceptible	Susceptible	Susceptible	Susceptible		Susceptible	0.06			1			TBA_299	ERS16073367	lineage3	lineage3	Sensitive
SimpliciTB	ST180	South Africa	2019	DS	4BPaMZ	Favourable		Favourable		44		Y	B	Susceptible	Susceptible	Susceptible	Susceptible	Susceptible		Susceptible	0.25			0.25			TBA_300	ERS16073368	lineage2	lineage2.2.1.1	Sensitive
SimpliciTB	ST181	South Africa	2019	DS	4BPaMZ	Favourable		Favourable		57		Y	B	Susceptible	Susceptible	Susceptible	Susceptible	Susceptible		Susceptible	0.25			0.25			TBA_301	ERS16073369	lineage2	lineage2.2.1.1	Sensitive
SimpliciTB	ST182	South Africa	2019	DR^	6BPaMZ	Favourable		Favourable		51		Y	B	Susceptible	Susceptible	Resistant	Susceptible	Susceptible		Susceptible	0.125			0.25			TBA_302	ERS16073370	lineage2	lineage2.2.1.1	RR-TB
SimpliciTB	ST183	South Africa	2019	DS	2HRZE/4HR	Unfavourable	Withdrawn (Investigator/Sponsor) during treat	Unfavourable	Withdrawn (Investigator/Sponsor) during treat		Withdrawn	Y	B	Susceptible	Susceptible	Susceptible	Susceptible	Susceptible		Susceptible	0.125			<=0.125			TBA_303	ERS16073371	lineage2	lineage2.2.1.1	Sensitive
SimpliciTB	ST184	South Africa	2019	DS	2HRZE/4HR	Unassessable	LTFU, completed treat and neg status when last seen	Unassessable	LTFU, completed treat and neg status when last seen	36		Y	B	Susceptible	Susceptible	Susceptible	Susceptible	Susceptible		Susceptible	0.25			0.25			TBA_304	ERS16073372	lineage2	lineage2.2.1	Sensitive
SimpliciTB	ST185	South Africa	2019	DR^	6BPaMZ	Favourable		Favourable		17		Y	B	Susceptible	Resistant	Resistant	Susceptible	Susceptible		Susceptible	0.125			<=0.125			TBA_305	ERS16073373	lineage2	lineage2.2.1.1	MDR-TB
SimpliciTB	ST186	South Africa	2019	DS	2HRZE/4HR	Favourable		Favourable		57		Y	B	Susceptible	Susceptible	Susceptible	Susceptible	Susceptible		Susceptible	0.125			<=0.125			TBA_306	ERS16073374	lineage2	lineage2.2.1.1	Sensitive
SimpliciTB	ST187	South Africa	2019	DS	2HRZE/4HR	Favourable		Favourable		57		Y	B	Susceptible	Susceptible	Susceptible	Susceptible	Susceptible		Susceptible	0.125			0.25			TBA_307	ERS16073375	lineage2	lineage2.2.1.1	Sensitive
SimpliciTB	ST188	South Africa	2019	DS	4BPaMZ	Favourable		Favourable		29		Y	B	Susceptible	Susceptible	Susceptible	Susceptible	Susceptible		Susceptible	0.125			<=0.125			TBA_308	ERS16073376	lineage2	lineage2.2.1.1	Sensitive
SimpliciTB	ST189	South Africa	2019	DR^	6BPaMZ	Favourable		Favourable		50		Y	B	Susceptible	Resistant	Resistant	Resistant	Resistant		Susceptible	0.25			<=0.125			TBA_309	ERS16073377	lineage2	lineage2.2.1	MDR-TB
SimpliciTB	ST190	South Africa	2019	DR^	6BPaMZ	Favourable		Favourable		36		Y	B	Resistant	Resistant	Resistant	Resistant	Resistant		Susceptible	0.125			0.25			TBA_310	ERS16073378	lineage2	lineage2.2.2	MDR-TB
SimpliciTB	ST191	South Africa	2019	DS	2HRZE/4HR	Favourable		Favourable		57		Y	B	Susceptible	Susceptible	Susceptible	Susceptible	Susceptible		Susceptible	0.125			0.25			TBA_311	ERS16073379	lineage2	lineage2.2.1.1	Sensitive
SimpliciTB	ST192	South Africa	2019	DS	2HRZE/4HR	Favourable		Favourable		36		Y	B	Susceptible	Susceptible	Susceptible	Susceptible	Susceptible		Susceptible	0.25			0.25			TBA_312	ERS16073380	lineage2	lineage2.2.1.1	Sensitive
SimpliciTB	ST193	South Africa	2019	DS	4BPaMZ	Favourable		Favourable		22		Y	B	Susceptible	Susceptible	Susceptible	Susceptible	Susceptible		Susceptible	0.125			0.25			TBA_313	ERS16073381	lineage2	lineage2.2.1	Sensitive
SimpliciTB	ST194	South Africa	2019	DS	2HRZE/4HR	Unfavourable	Withdrawn (Patient decision) during treat	Unfavourable	Withdrawn (Patient decision) during treat	86		N	B	Susceptible	Susceptible	Susceptible	Susceptible	Susceptible		Susceptible	0.25			0.25			TBA_314	ERS16073382	lineage2	lineage2.2.1.1	Sensitive
SimpliciTB	ST195	South Africa	2019	DS	2HRZE/4HR	Unassessable	LTFU, completed treat and neg status when last seen	Unassessable	LTFU, completed treat and neg status when last seen	37		Y	B	Susceptible	Susceptible	Susceptible	Susceptible	Susceptible		Susceptible	0.125			0.25			TBA_315	ERS16073383	lineage4	lineage4.3.3	Sensitive
SimpliciTB	ST196	South Africa	2019	DS	2HRZE/4HR	Favourable		Favourable		57		Y	B	Susceptible	Susceptible	Susceptible	Susceptible	Susceptible		Susceptible	0.25			<=0.125			TBA_316	ERS16073384	lineage2	lineage2.2.1.1	Sensitive
SimpliciTB	ST197	Georgia	2018	DS	4BPaMZ	Unfavourable	Withdrawn (AE) during treat	Unfavourable	Withdrawn (AE) during treat		Withdrawn	N	B	Susceptible	Susceptible	Susceptible	Susceptible	Susceptible		Susceptible	0.125			0.5			TBA_317	ERS16073385	lineage4	lineage4.1.2.1	Sensitive
SimpliciTB	ST198	Georgia	2018	DS	4BPaMZ	Favourable		Favourable		36		Y	B	Susceptible	Susceptible	Susceptible	Susceptible	Susceptible		Susceptible	0.125			1			TBA_679	ERS16073386	lineage4	lineage4.3.3	Sensitive
SimpliciTB	ST199	Georgia	2018	DS	2HRZE/4HR	Favourable		Favourable		120		Y	B	Susceptible	Susceptible	Susceptible	Susceptible	Susceptible		Susceptible	0.125			0.5			TBA_318	ERS16073387	lineage4	lineage4.8	Sensitive
SimpliciTB	ST200	Georgia	2018	DS	4BPaMZ	Unfavourable	Withdrawn (AE) during treat	Unfavourable	Withdrawn (AE) during treat	36		N	B	Susceptible	Susceptible	Susceptible	Susceptible	Resistant		Susceptible	0.016			0.25			TBA_319	ERS16073388	Lineage1	Lineage1.4	Other
SimpliciTB	ST201	Georgia	2018	DS	2HRZE/4HR	Favourable		Favourable		51		Y	B	Susceptible	Susceptible	Susceptible	Susceptible	Susceptible		Susceptible	0.25			1			TBA_320	ERS16073389	lineage4	lineage4.3.3	Sensitive
SimpliciTB	ST202	Georgia	2018	DS	2HRZE/4HR	Favourable		Favourable		85		Y	B	Resistant	Susceptible	Susceptible	Susceptible	Susceptible		Susceptible	0.125			0.5			TBA_321	ERS16073390	lineage4	lineage4.8	Other
SimpliciTB	ST203	Georgia	2018	DS	4BPaMZ	Favourable		Favourable		29		Y	B	Susceptible	Susceptible	Susceptible	Susceptible	Susceptible		Susceptible	0.125			0.5			TBA_680	ERS16073391	lineage4	lineage4.8	Sensitive
SimpliciTB	ST204	Georgia	2018	DS	4BPaMZ	Favourable		Favourable		50		Y	B	Susceptible	Susceptible	Susceptible	Susceptible	Susceptible		Susceptible	0.125			0.5			TBA_322	ERS16073392	lineage4	lineage4.3.3	Sensitive
SimpliciTB	ST205	Georgia	2018	DS	4BPaMZ	Unfavourable	Death (Non-violent) during treat	Unfavourable	Death (Non-violent) during treat		Died	N	B	Susceptible	Susceptible	Susceptible	Susceptible	Susceptible		Susceptible	0.25			0.25			TBA_323	ERS16073393	lineage2	lineage2.2.1	Sensitive
SimpliciTB	ST206	Georgia	2018	DS	2HRZE/4HR	Favourable		Favourable		30		Y	B	Susceptible	Susceptible	Susceptible	Susceptible	Susceptible		Susceptible	0.25			0.25			TBA_324	ERS16073394	lineage2	lineage2.2.1	Sensitive
SimpliciTB	ST207	Georgia	2018	DS	4BPaMZ	Unfavourable	Withdrawn (Patient decision) during treat	Unfavourable	Withdrawn (Patient decision) during treat		Withdrawn	N	B	Susceptible	Susceptible	Susceptible	Susceptible	Susceptible		Susceptible	0.125			0.5			TBA_325	ERS16073395	lineage4	lineage4.2.1	Sensitive
SimpliciTB	ST208	Georgia	2018	DS	2HRZE/4HR	Favourable		Favourable		57		Y	B	Susceptible	Susceptible	Susceptible	Susceptible	Susceptible		Susceptible	0.125			0.25			TBA_326	ERS16073396	lineage4	lineage4.1.2.1	Sensitive
SimpliciTB	ST209	Georgia	2019	DS	2HRZE/4HR	Favourable		Favourable		57		Y	B	Susceptible	Susceptible	Susceptible	Susceptible	Susceptible		Susceptible	0.125			0.25			TBA_327	ERS16073397	lineage2	lineage2.2.1	Sensitive
SimpliciTB	ST210	Georgia	2019	DS	2HRZE/4HR	Favourable		Favourable		57		Y	B	Susceptible	Susceptible	Susceptible	Susceptible	Susceptible		Susceptible	0.25			0.5			TBA_328	ERS16073398	lineage2	lineage2.2.2	Sensitive
SimpliciTB	ST211	Georgia	2019	DS	4BPaMZ	Favourable		Favourable		29		Y	B	Susceptible	Susceptible	Susceptible	Susceptible	Susceptible		Susceptible	0.06			<=0.125			TBA_329	ERS16073399	lineage4	lineage4.2.1.1	Sensitive
SimpliciTB	ST212	Georgia	2019	DS	2HRZE/4HR	Favourable		Favourable		15		Y	B	Resistant	Susceptible	Susceptible	Susceptible	Susceptible		Susceptible	0.125			0.5			TBA_330	ERS16073400	lineage4	lineage4.8	Other
SimpliciTB	ST213	Georgia	2019	DS	4BPaMZ	Favourable		Favourable		50		Y	B	Susceptible	Susceptible	Susceptible	Susceptible	Susceptible		Susceptible	0.125			0.5			TBA_331	ERS16073401	lineage4	lineage4.8	Sensitive
SimpliciTB	ST214	Georgia	2019	DS	4BPaMZ	Favourable		Favourable		22		Y	B	Susceptible	Susceptible	Susceptible	Susceptible	Susceptible		Susceptible	0.06			0.25			TBA_332	ERS16073402	lineage4	lineage4.2.1	Sensitive
SimpliciTB	ST215	Georgia	2019	DS	2HRZE/4HR	Favourable		Favourable		120		Y	B	Susceptible	Susceptible	Susceptible	Susceptible	Susceptible		Susceptible	0.125			0.5			TBA_333	ERS16073403	lineage4	lineage4.3.3	Sensitive
SimpliciTB	ST216	Georgia	2019	DS	4BPaMZ	Favourable		Favourable		29		Y	B	Susceptible	Susceptible	Susceptible	Susceptible	Susceptible		Susceptible	0.25			0.25			TBA_334	ERS16073404	lineage2	lineage2.2.1	Sensitive
SimpliciTB	ST217	Georgia	2019	DS	2HRZE/4HR	Favourable		Favourable		29		Y	B	Susceptible	Susceptible	Susceptible	Susceptible	Susceptible		Susceptible	0.25			0.25			TBA_335	ERS16073405	lineage2	lineage2.2.1	Sensitive
SimpliciTB	ST218	Georgia	2019	DS	4BPaMZ	Favourable		Favourable		15		Y	B	Resistant	Susceptible	Susceptible	Susceptible	Susceptible		Susceptible	0.125			0.5				ERS16073406	lineage2	lineage2.2.1	Other
SimpliciTB	ST219	Georgia	2019	DR^	6BPaMZ	Favourable		Favourable		85		Y	B	Susceptible	Resistant	Susceptible	Susceptible	Susceptible		Susceptible	0.125			0.25			TBA_336	ERS16073407	lineage4	lineage4.2.1	HR-TB
SimpliciTB	ST220	Georgia	2019	DS	4BPaMZ	Favourable		Favourable		57		Y	B	Susceptible	Susceptible	Susceptible	Susceptible	Susceptible		Susceptible	0.125			0.5			TBA_337	ERS16073408	lineage4	lineage4.1.2.1	Sensitive
SimpliciTB	ST221	Georgia	2019	DS	2HRZE/4HR	Favourable		Favourable		85		Y	B	Susceptible	Susceptible	Susceptible	Susceptible	Susceptible		Susceptible	0.125			0.5			TBA_338	ERS16073409	lineage2	lineage2.2.1	Sensitive
SimpliciTB	ST222	Georgia	2019	DS	2HRZE/4HR	Favourable		Favourable		57		Y	B	Resistant	Susceptible	Susceptible	Susceptible	Susceptible		Susceptible	0.125			<=0.125				ERS16073410	lineage2	lineage2.2.1	Other
SimpliciTB	ST223	Georgia	2019	DS	2HRZE/4HR	Favourable		Favourable		57		Y	B	Susceptible	Susceptible	Susceptible	Susceptible	Susceptible		Susceptible	0.06			0.25			TBA_339	ERS16073411	lineage4	lineage4.2.1.1	Sensitive
SimpliciTB	ST224	Georgia	2019	DS	2HRZE/4HR	Favourable		Favourable		29		Y	B	Susceptible	Susceptible	Susceptible	Susceptible	Susceptible		Susceptible	0.25			0.25			TBA_340	ERS16073412	lineage2	lineage2.2.1	Sensitive
SimpliciTB	ST225	Georgia	2019	DS	4BPaMZ	Unfavourable	Withdrawn (AE) during treat	Unfavourable	Withdrawn (AE) during treat		Withdrawn	N	B	Susceptible	Susceptible	Susceptible	Susceptible	Susceptible		Susceptible	0.125			0.5			TBA_341	ERS16073413	lineage4	lineage4.1.2.1	Sensitive
SimpliciTB	ST226	Georgia	2019	DS	4BPaMZ	Favourable		Favourable		85		Y	B	Resistant	Susceptible	Susceptible	Susceptible	Susceptible		Susceptible	0.125			0.25			TBA_342	ERS16073414	lineage4	lineage4.8	Other
SimpliciTB	ST227	Georgia	2019	DS	2HRZE/4HR	Favourable		Favourable		36		Y	B	Susceptible	Susceptible	Susceptible	Susceptible	Susceptible		Susceptible	0.125			0.5	0.125		TBA_343	ERS16073415	lineage4	lineage4.7	Sensitive
SimpliciTB	ST228	Georgia	2019	DS	4BPaMZ	Favourable		Favourable		36		Y	B	Susceptible	Susceptible	Susceptible	Susceptible	Susceptible		Susceptible	0.06			0.25			TBA_344	ERS16073416	lineage4	lineage4.2.1.1	Other
SimpliciTB	ST229	Georgia	2019	DS	4BPaMZ	Favourable		Favourable		43		Y	B	Susceptible	Susceptible	Susceptible	Susceptible	Susceptible		Susceptible	0.125			0.5			TBA_345	ERS16073417	lineage4	lineage4.3.3	Sensitive
SimpliciTB	ST230	Georgia	2019	DS	4BPaMZ	Favourable		Favourable		50		Y	S	Resistant	Susceptible	Susceptible	Susceptible	Susceptible		Susceptible	0.125			0.5			TBA_346	ERS16073418	lineage4	lineage4.8	Sensitive
SimpliciTB	ST231	Georgia	2019	DS	2HRZE/4HR	Favourable		Favourable		22		Y	B	Susceptible	Susceptible	Susceptible	Susceptible	Susceptible		Susceptible	0.125			0.25			TBA_347	ERS16073419	lineage4	lineage4.8	Sensitive
SimpliciTB	ST232	Georgia	2019	DS	4BPaMZ	Favourable		Favourable		43		Y	S	Susceptible	Susceptible	Susceptible	Susceptible	Susceptible		Susceptible	0.125			<=0.125			TBA_348	ERS16073420	lineage2	lineage2.2.1	Sensitive
SimpliciTB	ST233	Georgia	2019	DS	2HRZE/4HR	Unfavourable	Withdrawn (Treatment failure) during treat	Unfavourable	Withdrawn (Treatment failure) during treat	85		Y	B	Susceptible	Susceptible	Susceptible	Susceptible	Susceptible		Susceptible	0.125			0.25			TBA_349	ERS16073421	lineage2	lineage2.2.1	Sensitive
SimpliciTB	ST234	Georgia	2019	DS	2HRZE/4HR	Favourable		Favourable		43		Y	B	Resistant	Susceptible	Susceptible	Susceptible	Susceptible		Susceptible	0.125			0.5			TBA_350	ERS16073422	lineage4	lineage4.8	Other
SimpliciTB	ST235	Georgia	2019	DS	4BPaMZ	Unfavourable	Re-treatment	Unfavourable	Re-treatment	43		Y	B	Susceptible	Susceptible	Susceptible	Susceptible	Susceptible		Susceptible	0.06			0.25			TBA_351	ERS16073423	lineage4	lineage4.2.1.1	Sensitive
SimpliciTB	ST236	Georgia	2019	DR^	6BPaMZ	Unfavourable	Withdrawn (AE) during treat	Unfavourable	Withdrawn (AE) during treat	15		N	B	Resistant	Resistant	Resistant	Susceptible	Resistant		Susceptible	0.25			0.25			TBA_352	ERS16073424	lineage2	lineage2.2.1	MDR-TB
SimpliciTB	ST237	Georgia	2019	DR^	6BPaMZ	Unassessable	Late exclusion: Randomised with an incorrect TB type (is Mox-R)	Unassessable	Late exclusion: Randomised with an incorrect TB type (is Mox-R)	85		Y	B	Resistant	Resistant	Susceptible	Susceptible	Susceptible		Resistant	0.125			0.25	0.5		TBA_353	ERS16073425	lineage2	lineage2.2.1	MDR-TB
SimpliciTB	ST238	Georgia	2019	DS	4BPaMZ	Favourable		Favourable		29		Y	B	Susceptible	Susceptible	Susceptible	Susceptible	Susceptible		Susceptible	0.125			0.25			TBA_354	ERS16073426	lineage2	lineage2.2.1	Sensitive
SimpliciTB	ST239	Georgia	2019	DS	4BPaMZ	Favourable		Favourable		43		Y	S	Susceptible	Susceptible	Susceptible	Susceptible	Susceptible		Susceptible	0.125			<=0.125			TBA_355	ERS16073427	lineage2	lineage2.2.1	Sensitive
SimpliciTB	ST240	Georgia	2019	DS	2HRZE/4HR	Favourable		Favourable		29		Y	B	Susceptible	Susceptible	Susceptible	Susceptible	Susceptible		Susceptible	0.125			0.5			TBA_356	ERS16073428	lineage2;lineage4	lineage4.3.3;lineage2.2.1	MDR-TB
SimpliciTB	ST241	Georgia	2019	DS	2HRZE/4HR	Favourable		Favourable		119		Y	S	Susceptible	Susceptible	Susceptible	Susceptible	Susceptible		Susceptible	0.06			<=0.125			TBA_357	ERS16073429	lineage4	lineage4.2.1.1	Sensitive
SimpliciTB	ST242	Georgia	2019	DS	4BPaMZ	Favourable		Favourable		43		Y	S	Susceptible	Susceptible	Susceptible	Susceptible	Susceptible		Susceptible	0.125			0.25			TBA_358	ERS16073430	lineage4	lineage4.3.3	Sensitive
SimpliciTB	ST243	Georgia	2019	DR^	6BPaMZ	Favourable		Favourable		57		Y	B	Resistant	Resistant	Resistant	Susceptible	Susceptible		Susceptible	0.25			0.25			TBA_359	ERS16073431	lineage4	lineage4.3.3	MDR-TB
SimpliciTB	ST244	Georgia	2019	DR^	6BPaMZ	Favourable		Favourable		36		Y	S	Resistant	Resistant	Resistant	Susceptible	Resistant		Susceptible	0.125			0.25			TBA_360	ERS16073432	lineage2	lineage2.2.1	MDR-TB
SimpliciTB	ST245	Georgia	2019	DR^	6BPaMZ	Favourable		Favourable		85		Y	S	Susceptible	Resistant	Susceptible	Susceptible	Susceptible		Susceptible	0.125			1			TBA_361	ERS16073433	lineage4	lineage4.3.3	HR-TB
SimpliciTB	ST246	Georgia	2019	DR^	6BPaMZ	Favourable		Favourable		22		Y	B	Susceptible	Resistant	Susceptible	Susceptible	Susceptible		Susceptible	0.25			0.25			TBA_362	ERS16073434	lineage4	lineage4.8	HR-TB
SimpliciTB	ST247	Georgia	2019	DR^	6BPaMZ	Favourable		Favourable		85		Y	B	Resistant	Resistant	Resistant	Susceptible	Resistant		Susceptible	0.25			0.25			TBA_363	ERS16073435	lineage4	lineage4.3.3	MDR-TB
SimpliciTB	ST248	Georgia	2019	DS	6BPaMZ	Unassessable	Late exclusion: Randomised with an incorrect TB type (is DS)	Unassessable	Late exclusion: Randomised with an incorrect TB type (is DS)	22		Y	B	Resistant	Susceptible	Susceptible	Susceptible	Susceptible		Susceptible	0.25			<=0.125			TBA_364	ERS16073436	lineage4	lineage4.8	Sensitive
SimpliciTB	ST249	Russia	2019	DS	4BPaMZ	Favourable		Favourable		50		Y	B	Susceptible	Susceptible	Susceptible	Susceptible	Susceptible		Susceptible	0.125			0.25			TBA_365	ERS16073437	lineage2	lineage2.2.1	Sensitive
SimpliciTB	ST250	Russia	2019	DR^	6BPaMZ	Favourable		Favourable		29		Y	B	Resistant	Resistant	Resistant	Resistant	Resistant		Susceptible	0.25			0.5			TBA_366	ERS16073438	lineage2	lineage2.2.1	MDR-TB
SimpliciTB	ST251	Russia	2019	DS	2HRZE/4HR	Favourable		Favourable		86		Y	B	Susceptible	Susceptible	Susceptible	Susceptible	Susceptible		Susceptible	0.125			1			TBA_367	ERS16073439	lineage4	lineage4.8	Sensitive
SimpliciTB	ST252	Russia	2019	DS	2HRZE/4HR	Favourable		Favourable		55		Y	B	Susceptible	Susceptible	Susceptible	Susceptible	Susceptible		Susceptible	0.125			0.5			TBA_368	ERS16073440	lineage4	lineage4.3.3	Sensitive
SimpliciTB	ST253	Russia	2019	DR^	6BPaMZ	Favourable		Favourable		15		Y	B	Resistant	Resistant	Resistant	Resistant	Resistant		Susceptible	0.25			0.25			TBA_369	ERS16073441	lineage2	lineage2.2.1	MDR-TB
SimpliciTB	ST254	Russia	2019	DR^	6BPaMZ	Unassessable	Late exclusion: Randomised with an incorrect TB type (is Mox-R)	Unassessable	Late exclusion: Randomised with an incorrect TB type (is Mox-R)	19		Y	S	Resistant	Resistant	Resistant	Resistant	Resistant		Resistant	0.25			0.25	1		TBA_370	ERS16073442	lineage2	lineage2.2.1	Pre-XDR-TB
SimpliciTB	ST255	Russia	2019	DR^	6BPaMZ	Favourable		Favourable		43		Y	S	Resistant	Resistant	Resistant	Susceptible	Susceptible		Susceptible	0.25			0.25			TBA_371	ERS16073443	lineage2	lineage2.2.1	MDR-TB
SimpliciTB	ST256	Russia	2019	DS	2HRZE/4HR	Favourable		Favourable		85		Y	S	Susceptible	Susceptible	Susceptible	Susceptible	Susceptible		Susceptible	0.25			0.5			TBA_372	ERS16073444	lineage4	lineage4.8	Sensitive
SimpliciTB	ST257	Russia	2019	DS	4BPaMZ	Favourable		Favourable		22		Y	B	Susceptible	Susceptible	Susceptible	Susceptible	Susceptible		Susceptible	0.016			0.25			TBA_373	ERS16073445	lineage4	lineage4.1	Sensitive
SimpliciTB	ST258	Russia	2019	DR^	6BPaMZ	Favourable		Favourable		8		Y	S	Resistant	Resistant	Resistant	Susceptible	Resistant		Susceptible	0.25			<=0.125			TBA_374	ERS16073446	lineage2	lineage2.2.1	MDR-TB
SimpliciTB	ST259	Russia	2020	DR^	6BPaMZ	Favourable		Favourable		36		Y	S	Resistant	Resistant	Resistant	Resistant	Susceptible		Susceptible	0.5			<=0.125			TBA_375	ERS16073447	lineage2	lineage2.2.1	MDR-TB
SimpliciTB	ST260	Russia	2020	DR^	6BPaMZ	Favourable		Favourable		22		Y	S	Resistant	Resistant	Resistant	Susceptible	Susceptible		Susceptible	0.25			0.25			TBA_376	ERS16073448	lineage2	lineage2.2.1	MDR-TB
SimpliciTB	ST261	Russia	2019	DS	2HRZE/4HR	Favourable		Favourable		36		Y	B	Susceptible	Susceptible	Susceptible	Susceptible	Susceptible		Susceptible	0.125			0.5			TBA_377	ERS16073449	lineage4	lineage4.1.2	Sensitive
SimpliciTB	ST262	Russia	2019	DR^	6BPaMZ	Unassessable	LTFU, completed treat and neg status when last seen	Unassessable	LTFU, completed treat and neg status when last seen		no positive culture B-W04	Y	S	Resistant	Resistant	Resistant	Resistant	Susceptible		Susceptible	0.125			0.25			TBA_378	ERS16073450	lineage2	lineage2.2.1	MDR-TB
SimpliciTB	ST263	Russia	2019	DS	2HRZE/4HR	Favourable		Favourable		22		Y	W01	Susceptible	Susceptible	Susceptible	Susceptible	Susceptible		Susceptible	0.25			0.5			TBA_379	ERS16073451	lineage4	lineage4.8	Sensitive
SimpliciTB	ST264	Russia	2019	DS	4BPaMZ	Unfavourable	Withdrawn (AE) during treat	Unfavourable	Withdrawn (AE) during treat		Withdrawn	N	B	Susceptible	Susceptible	Susceptible	Susceptible	Susceptible		Susceptible	0.25			1			TBA_380	ERS16073452	lineage4	lineage4.8	Sensitive
SimpliciTB	ST265	Russia	2019	DS	4BPaMZ	Unfavourable	Withdrawn (AE) during treat	Unfavourable	Withdrawn (AE) during treat		Withdrawn	N	B	Resistant	Susceptible	Susceptible	Susceptible	Susceptible		Susceptible	0.25			0.25			TBA_381	ERS16073453	lineage2	lineage2.2.1	Other
SimpliciTB	ST266	Russia	2019	DR^	6BPaMZ	Favourable		Favourable		21		Y	S	Resistant	Resistant	Resistant	Resistant	Resistant		Susceptible	0.25			0.5			TBA_382	ERS16073454	lineage2	lineage2.2.1	MDR-TB
SimpliciTB	ST267	Russia	2019	DR^	6BPaMZ	Unfavourable	Withdrawn (AE) during treat	Unfavourable	Withdrawn (AE) during treat	8		N	S	Resistant	Resistant	Susceptible	Susceptible	Susceptible		Susceptible	0.25			<=0.125			TBA_383	ERS16073455	lineage2	lineage2.2.1	HR-TB
SimpliciTB	ST268	Russia	2019	DR^	6BPaMZ	Unfavourable	Withdrawn (AE) during treat	Unfavourable	Withdrawn (AE) during treat	22		N	B	Resistant	Resistant	Resistant	Susceptible	Resistant		Susceptible	0.25			0.25			TBA_683	ERS16073456	lineage2	lineage2.2.1	MDR-TB
SimpliciTB	ST269	Russia	2019	DR^	6BPaMZ	Unfavourable	Withdrawn (AE) during treat	Unfavourable	Withdrawn (AE) during treat		Withdrawn	N	B	Resistant	Resistant	Resistant	Resistant	Resistant		Susceptible	0.25			0.25			TBA_384	ERS16073457	lineage2	lineage2.2.1	MDR-TB
SimpliciTB	ST270	Russia	2019	DR^	6BPaMZ	Unfavourable	Withdrawn (AE) during treat	Unfavourable	Withdrawn (AE) during treat	57		N	B	Resistant	Resistant	Resistant	Resistant	Susceptible		Susceptible	0.125			<=0.125			TBA_385	ERS16073458	lineage2	lineage2.2.1	MDR-TB
SimpliciTB	ST271	Russia	2020	DR^	6BPaMZ	Unfavourable	Withdrawn (Investigator/Sponsor) during treat	Unfavourable	Withdrawn (Investigator/Sponsor) during treat	36		Y	B	Resistant	Resistant	Resistant	Resistant	Resistant		Susceptible	0.25			0.25			TBA_386	ERS16073459	lineage2	lineage2.2.1	MDR-TB
SimpliciTB	ST272	Russia	2020	DR^	6BPaMZ	Favourable		Favourable		22		Y	B	Resistant	Resistant	Resistant	Resistant	Resistant		Susceptible	0.25			<=0.125			TBA_387	ERS16073460	lineage2	lineage2.2.1	MDR-TB
SimpliciTB	ST273	Tanzania	2018	DS	4BPaMZ	Favourable		Favourable		85		Y	B	Susceptible	Susceptible	Susceptible	Susceptible	Susceptible		Susceptible	0.06			0.5			TBA_388	ERS16073461	lineage3	lineage3.1.1	Other
SimpliciTB	ST274	Tanzania	2018	DS	2HRZE/4HR	Favourable		Favourable		85		Y	B	Susceptible	Susceptible	Susceptible	Susceptible	Susceptible		Susceptible	0.125			0.5			TBA_389	ERS16073462	lineage4	lineage4.4.1.1	Sensitive
SimpliciTB	ST275	Tanzania	2018	DS	4BPaMZ	Favourable		Favourable		50		Y	B	Susceptible	Susceptible	Susceptible	Susceptible	Resistant		Susceptible	0.06			1			TBA_390	ERS16073463	lineage4	lineage4.3.4.2.1	Sensitive
SimpliciTB	ST276	Tanzania	2019	DS	2HRZE/4HR	Favourable		Favourable		37		Y	B	Susceptible	Susceptible	Susceptible	Susceptible	Susceptible		Susceptible	0.25			0.5			TBA_391	ERS16073464	lineage3	lineage3.1.1	Sensitive
SimpliciTB	ST277	Tanzania	2019	DS	2HRZE/4HR	Favourable		Favourable		85		Y	B	Susceptible	Susceptible	Susceptible	Susceptible	Susceptible		Susceptible	0.125			0.5			TBA_392	ERS16073465	lineage3	lineage3.1.1	Sensitive
SimpliciTB	ST278	Tanzania	2019	DS	2HRZE/4HR	Favourable		Favourable		49		Y	B	Susceptible	Susceptible	Susceptible	Susceptible	Susceptible		Susceptible	0.25			0.5			TBA_393	ERS16073466	lineage1	lineage1.1.2	Sensitive
SimpliciTB	ST279	Tanzania	2019	DS	4BPaMZ	Favourable		Favourable		84		Y	B	Susceptible	Susceptible	Susceptible	Susceptible	Susceptible		Susceptible	0.125			0.5			TBA_394	ERS16073467	lineage4	lineage4.3.4.2.1	Sensitive
SimpliciTB	ST280	Tanzania	2019	DS	4BPaMZ	Favourable		Favourable		57		Y	B	Susceptible	Susceptible	Susceptible	Susceptible	Susceptible		Susceptible	0.25			1			TBA_395	ERS16073468	lineage4	lineage4.8.1	Sensitive
SimpliciTB	ST281	Tanzania	2019	DS	2HRZE/4HR	Favourable		Favourable		50		Y	B	Susceptible	Susceptible	Susceptible	Susceptible	Susceptible		Susceptible	0.25			0.5			TBA_396	ERS16073469	lineage4	lineage4.3.4.2.1	Sensitive
SimpliciTB	ST282	Tanzania	2019	DS	2HRZE/4HR	Favourable		Favourable		43		Y	B	Susceptible	Susceptible	Susceptible	Susceptible	Susceptible		Susceptible	0.25			4			TBA_397	ERS16073470	lineage4	lineage4.3.4.2.1	Sensitive
SimpliciTB	ST283	Tanzania	2019	DS	4BPaMZ	Favourable		Favourable		50		Y	B	Susceptible	Susceptible	Susceptible	Susceptible	Resistant		Susceptible	0.25			0.5			TBA_398	ERS16073471	lineage4	lineage4.3.4.2.1	Other
SimpliciTB	ST284	Tanzania	2019	DS	2HRZE/4HR	Favourable		Favourable		50		Y	B	Susceptible	Susceptible	Susceptible	Susceptible	Susceptible		Susceptible	0.125			0.25			TBA_399	ERS16073472	lineage4	lineage4.3.4.2.1	Sensitive
SimpliciTB	ST285	Tanzania	2019	DS	4BPaMZ	Favourable		Favourable		35		Y	S	Susceptible	Susceptible	Susceptible	Susceptible	Susceptible		Susceptible	0.125			0.25			TBA_400	ERS16073473	lineage4	lineage4.3.4.2.1	Sensitive
SimpliciTB	ST286	Tanzania	2019	DS	2HRZE/4HR	Favourable		Favourable		85		Y	S	Susceptible	Susceptible	Susceptible	Susceptible	Susceptible		Susceptible	0.031			0.25			TBA_401	ERS16073474	lineage4	lineage4.1.1.3	Sensitive
SimpliciTB	ST287	Tanzania	2019	DS	4BPaMZ	Unfavourable	Withdrawn (AE) during treat	Unfavourable	Withdrawn (AE) during treat	36		N	S	Susceptible	Susceptible	Susceptible	Susceptible	Susceptible		Susceptible	0.06			0.25			TBA_402	ERS16073475	lineage3	lineage3.1.1	Sensitive
SimpliciTB	ST288	Tanzania	2019	DS	2HRZE/4HR	Favourable		Favourable		84		Y	B	Susceptible	Susceptible	Susceptible	Susceptible	Susceptible		Susceptible	0.06			0.25			TBA_403	ERS16073476	lineage4	lineage4.3.4.2.1	Sensitive
SimpliciTB	ST289	Tanzania	2019	DS	4BPaMZ	Favourable		Favourable		193		Y	S	Susceptible	Susceptible	Susceptible	Susceptible	Susceptible		Susceptible	0.06			0.25			TBA_404	ERS16073477	lineage4	lineage4.3.4.2.1	Sensitive
SimpliciTB	ST290	Tanzania	2019	DS	2HRZE/4HR	Favourable		Favourable		57		Y	S	Susceptible	Susceptible	Susceptible	Susceptible	Susceptible		Susceptible	0.06			0.5			TBA_405	ERS16073478	lineage3	lineage3.1.1	Sensitive
SimpliciTB	ST291	Tanzania	2019	DS	4BPaMZ	Favourable		Favourable		29		Y	S	Susceptible	Susceptible	Susceptible	Susceptible	Susceptible		Susceptible	0.5			0.5			TBA_406	ERS16073479	lineage1	lineage1.1.2	Sensitive
SimpliciTB	ST292	Tanzania	2019	DS	4BPaMZ	Favourable		Favourable		85		Y	S	Susceptible	Susceptible	Susceptible	Susceptible	Susceptible		Susceptible	0.125			<=0.125			TBA_407	ERS16073480	lineage4	lineage4.3.4.2.1	Sensitive
SimpliciTB	ST293	Tanzania	2019	DS	2HRZE/4HR	Favourable		Favourable		119		Y	S	Susceptible	Susceptible	Susceptible	Susceptible	Susceptible		Susceptible	0.125			0.5			TBA_408	ERS16073481	lineage4	lineage4.8.1	Sensitive
SimpliciTB	ST294	Tanzania	2019	DS	4BPaMZ	Favourable		Favourable		28		Y	S	Susceptible	Susceptible	Susceptible	Susceptible	Susceptible		Susceptible	0.06			0.25			TBA_409	ERS16073482	lineage4	lineage4.3.4.2.1	Sensitive
SimpliciTB	ST295	Tanzania	2019	DS	4BPaMZ	Unfavourable	Withdrawn (Patient decision) during treat	Unfavourable	Withdrawn (Patient decision) during treat	50		Y	S	Susceptible	Susceptible	Susceptible	Susceptible	Susceptible		Susceptible	0.06			0.25			TBA_410	ERS16073483	lineage3	lineage3	Sensitive
SimpliciTB	ST296	Tanzania	2018	DS	4BPaMZ	Favourable		Favourable		42		Y	B	Susceptible	Susceptible	Susceptible	Susceptible	Susceptible		Susceptible	0.125			0.25			TBA_411	ERS16073484	lineage3	lineage3.1.1	Sensitive
SimpliciTB	ST297	Tanzania	2018	DS	2HRZE/4HR	Favourable		Unassessable	Death in FUP (not TB failure/relapse), neg when last seen	182		Y	B	Susceptible	Susceptible	Susceptible	Susceptible	Susceptible		Susceptible	0.06			0.5			TBA_412	ERS16073485	lineage3	lineage3.1.1	Sensitive
SimpliciTB	ST298	Tanzania	2018	DS	2HRZE/4HR	Favourable		Favourable		56		Y	B	Susceptible	Susceptible	Susceptible	Susceptible	Susceptible		Susceptible	0.06			0.5			TBA_413	ERS16073486	lineage3	lineage3.1.1	Sensitive
SimpliciTB	ST299	Tanzania	2018	DS	2HRZE/4HR	Favourable		Unassessable	Contaminated at 104 weeks	56		Y	B	Susceptible	Susceptible	Susceptible	Susceptible	Susceptible		Susceptible	0.06			0.25			TBA_414	ERS16073487	lineage3	lineage3.1.1	Sensitive
SimpliciTB	ST300	Tanzania	2018	DS	4BPaMZ	Favourable		Favourable		43		Y	B	Susceptible	Susceptible	Susceptible	Susceptible	Susceptible		Susceptible	0.06			0.5			TBA_415	ERS16073488	lineage3	lineage3.1.1	Sensitive
SimpliciTB	ST301	Tanzania	2019	DS	2HRZE/4HR	Unfavourable	Withdrawn (Patient decision) during treat	Unfavourable	Withdrawn (Patient decision) during treat		Withdrawn	N	B	Susceptible	Susceptible	Susceptible	Susceptible	Susceptible		Susceptible	<=0.004			0.5			TBA_416	ERS16073489	lineage3	lineage3	Sensitive
SimpliciTB	ST302	Tanzania	2019	DS	2HRZE/4HR	Favourable		Favourable		120		Y	B	Susceptible	Susceptible	Susceptible	Susceptible	Susceptible		Susceptible	0.125			0.25			TBA_417	ERS16073490	lineage3	lineage3.1.1	Sensitive
SimpliciTB	ST303	Tanzania	2019	DS	4BPaMZ	Favourable		Unassessable	LTFU, completed treat and neg status when last seen		no positive culture B-W04	Y	B	Susceptible	Susceptible	Susceptible	Susceptible	Susceptible		Susceptible	0.06			0.5			TBA_418	ERS16073491	lineage3	lineage3.1.1	Sensitive
SimpliciTB	ST304	Tanzania	2019	DS	2HRZE/4HR	Favourable		Favourable		29		Y	B	Susceptible	Susceptible	Susceptible	Susceptible	Resistant		Susceptible	0.06			0.25			TBA_419	ERS16073492	lineage4	lineage4.3.4.2.1	Sensitive
SimpliciTB	ST305	Tanzania	2019	DS	4BPaMZ	Unfavourable	Death (Non-violent) during treat	Unfavourable	Death (Non-violent) during treat		Died	N	B	Susceptible	Susceptible	Susceptible	Susceptible	Resistant		Susceptible	1			0.5			TBA_101	ERS8656473	lineage1	lineage1.2.2.2	Sensitive
SimpliciTB	ST306	Tanzania	2019	DS	4BPaMZ	Favourable		Favourable		22		Y	B	Susceptible	Susceptible	Susceptible	Susceptible	Susceptible		Susceptible	0.06			0.5			TBA_420	ERS16073493	lineage3	lineage3.1.1	Sensitive
SimpliciTB	ST307	Tanzania	2019	DS	2HRZE/4HR	Favourable		Favourable		84		Y	B	Susceptible	Susceptible	Susceptible	Susceptible	Susceptible		Susceptible	0.125			0.5			TBA_421	ERS16073494	lineage4	lineage4.4.1.1	Sensitive
SimpliciTB	ST308	Tanzania	2019	DS	2HRZE/4HR	Favourable		Favourable		85		Y	B	Susceptible	Susceptible	Susceptible	Susceptible	Susceptible		Susceptible	0.125			0.5			TBA_422	ERS16073495	lineage4	lineage4.8.1	Sensitive
SimpliciTB	ST309	Tanzania	2019	DS	4BPaMZ	Favourable		Unassessable	LTFU, completed treat and neg status when last seen	36		Y	S	Susceptible	Susceptible	Susceptible	Susceptible	Susceptible		Susceptible	0.125			0.25			TBA_423	ERS16073496	lineage3	lineage3	Sensitive
SimpliciTB	ST310	Tanzania	2019	DS	2HRZE/4HR	Favourable		Favourable		85		Y	W01	Susceptible	Susceptible	Susceptible	Susceptible	Susceptible		Susceptible	0.125			0.5			TBA_424	ERS16073497	lineage3	lineage3.1.1	Sensitive
SimpliciTB	ST311	Tanzania	2019	DS	4BPaMZ	Favourable		Unassessable	LTFU, completed treat and neg status when last seen	36		Y	B	Susceptible	Susceptible	Susceptible	Susceptible	Susceptible		Susceptible	0.5			0.5			TBA_109	ERS8656481	lineage1	lineage1.1.2	Sensitive
SimpliciTB	ST312	Tanzania	2019	DS	4BPaMZ	Favourable		Favourable		47		Y	B	Susceptible	Susceptible	Susceptible	Susceptible	Susceptible		Susceptible	0.125			0.25			TBA_425	ERS16073498	lineage4	lineage4.1.2.1	Sensitive
SimpliciTB	ST313	Tanzania	2019	DS	2HRZE/4HR	Favourable		Favourable		85		Y	S	Susceptible	Susceptible	Susceptible	Susceptible	Susceptible		Susceptible	0.06			1			TBA_426	ERS16073499	lineage3	lineage3.1.1	Sensitive
SimpliciTB	ST314	Tanzania	2019	DS	4BPaMZ	Favourable		Favourable		29		Y	S	Susceptible	Susceptible	Susceptible	Susceptible	Susceptible		Susceptible	0.5			0.5			TBA_110	ERS8656482	lineage1	lineage1.1.2	Sensitive
SimpliciTB	ST315	Tanzania	2019	DS	2HRZE/4HR	Favourable		Favourable		85		Y	S	Susceptible	Susceptible	Susceptible	Susceptible	Susceptible		Susceptible	0.06			0.5			TBA_427	ERS16073500	lineage3	lineage3.1.1	Sensitive
SimpliciTB	ST316	Tanzania	2019	DS	4BPaMZ	Favourable		Favourable		50		Y	B	Susceptible	Susceptible	Susceptible	Susceptible	Susceptible		Susceptible	0.06			0.25			TBA_428	ERS16073501	lineage3	lineage3.1.2.1	Sensitive
SimpliciTB	ST317	Tanzania	2019	DS	4BPaMZ	Favourable		Favourable		36		Y	W01	Susceptible	Susceptible	Susceptible	Susceptible	Susceptible		Susceptible	0.5			0.5			TBA_111	ERS8656483	lineage1	lineage1.1.2	Sensitive
SimpliciTB	ST318	Tanzania	2019	DS	4BPaMZ	Unassessable	Late exclusion: Randomised with an incorrect TB type (is DR)	Unassessable	Late exclusion: Randomised with an incorrect TB type (is DR)	57		Y	S	Susceptible	Resistant	Susceptible	Susceptible	Resistant		Susceptible	0.125			0.5			TBA_429	ERS16073502	lineage4	lineage4.3.3	HR-TB
SimpliciTB	ST319	Tanzania	2019	DS	2HRZE/4HR	Favourable		Favourable		120		Y	B	Susceptible	Susceptible	Susceptible	Susceptible	Susceptible		Susceptible	0.125			0.25			TBA_430	ERS16073503	lineage4	lineage4.1.2.1	Sensitive
SimpliciTB	ST320	Tanzania	2019	DS	4BPaMZ	Favourable		Favourable		22		Y	B	Susceptible	Susceptible	Susceptible	Susceptible	Susceptible		Susceptible	0.06			0.25			TBA_431	ERS16073504	lineage3	lineage3.1.1	Sensitive
SimpliciTB	ST321	Tanzania	2019	DS	4BPaMZ	Favourable		Favourable		15		Y	S	Susceptible	Susceptible	Susceptible	Susceptible	Susceptible		Susceptible	0.06			0.5			TBA_432	ERS16073505	lineage3	lineage3.1	Sensitive
SimpliciTB	ST322	Tanzania	2019	DS	4BPaMZ	Favourable		Favourable		43		Y	S	Susceptible	Susceptible	Susceptible	Susceptible	Susceptible		Susceptible	0.06			0.5			TBA_433	ERS16073506	lineage3	lineage3.1.1	Sensitive
SimpliciTB	ST323	Tanzania	2019	DS	2HRZE/4HR	Favourable		Favourable		120		Y	W02	Susceptible	Susceptible	Susceptible	Susceptible	Susceptible		Susceptible	0.125			0.5			TBA_434	ERS16073507	lineage3	lineage3.1.1	Sensitive
SimpliciTB	ST324	Tanzania	2019	DS	2HRZE/4HR	Favourable		Favourable		85		Y	S	Susceptible	Susceptible	Susceptible	Susceptible	Susceptible		Susceptible	0.06			0.5			TBA_435	ERS16073508	lineage3	lineage3.1.1	Sensitive
SimpliciTB	ST325	Tanzania	2019	DS	4BPaMZ	Unfavourable	Withdrawn (AE) during treat	Unfavourable	Withdrawn (AE) during treat		Withdrawn	N	B	Susceptible	Susceptible	Susceptible	Susceptible	Susceptible		Susceptible	0.06			0.25			TBA_436	ERS16073509	lineage4	lineage4.3.4.2.1	Sensitive
SimpliciTB	ST326	Tanzania	2019	DS	4BPaMZ	Favourable		Favourable		57		Y	B	Susceptible	Susceptible	Susceptible	Susceptible	Susceptible		Susceptible	0.06			0.5			TBA_437	ERS16073510	lineage3	lineage3.1.1	Sensitive
SimpliciTB	ST327	Tanzania	2019	DS	4BPaMZ	Favourable		Favourable		29		Y	B	Susceptible	Susceptible	Susceptible	Susceptible	Resistant		Susceptible	0.5			0.25			TBA_103	ERS8656475	lineage1	lineage1.1.2	Sensitive
SimpliciTB	ST328	Tanzania	2019	DS	4BPaMZ	Favourable		Favourable		43		Y	B	Susceptible	Susceptible	Susceptible	Susceptible	Susceptible		Susceptible	0.125			1			TBA_438	ERS16073511	lineage3	lineage3	Sensitive
SimpliciTB	ST329	Tanzania	2019	DS	4BPaMZ	Favourable		Favourable		43		Y	B	Susceptible	Susceptible	Susceptible	Susceptible	Susceptible		Susceptible	0.125			0.5			TBA_439	ERS16073512	lineage4	lineage4.9	Sensitive
SimpliciTB	ST330	Tanzania	2019	DS	4BPaMZ	Favourable		Favourable		119		Y	B	Susceptible	Susceptible	Susceptible	Susceptible	Susceptible		Susceptible	0.125			0.5			TBA_440	ERS16073513	lineage4	lineage4.2.2.2	Sensitive
SimpliciTB	ST331	Tanzania	2019	DS	4BPaMZ	Favourable		Favourable		57		Y	B	Susceptible	Susceptible	Susceptible	Susceptible	Susceptible		Susceptible	0.125			0.5			TBA_441	ERS16073514	lineage4	lineage4.2.2.2	Sensitive
SimpliciTB	ST332	Tanzania	2019	DS	4BPaMZ	Favourable		Favourable		29		Y	B	Susceptible	Susceptible	Susceptible	Susceptible	Susceptible		Susceptible	1			1			TBA_100	ERS8656472	lineage1	lineage1.1.2	Sensitive
SimpliciTB	ST333	Tanzania	2019	DS	4BPaMZ	Favourable		Favourable		51		Y	B	Susceptible	Susceptible	Susceptible	Susceptible	Susceptible		Susceptible	0.5			0.5			TBA_104	ERS8656476	lineage1	lineage1.1.2	Sensitive
SimpliciTB	ST334	Tanzania	2019	DS	4BPaMZ	Unfavourable	Withdrawn (AE) during treat	Unfavourable	Withdrawn (AE) during treat		Withdrawn	N	B	Susceptible	Susceptible	Susceptible	Susceptible	Susceptible		Susceptible	0.06			0.5			TBA_442	ERS16073515	lineage3	lineage3.1.1	Sensitive
SimpliciTB	ST335	Tanzania	2019	DS	2HRZE/4HR	Unassessable	LTFU, completed treat and neg status when last seen	Unassessable	LTFU, completed treat and neg status when last seen	22		Y	B	Susceptible	Susceptible	Susceptible	Susceptible	Susceptible		Susceptible	16			0.5			TBA_067	ERS8656439	lineage1	lineage1.1.2	Other
SimpliciTB	ST336	Tanzania	2019	DS	2HRZE/4HR	Favourable		Favourable		29		Y	W03	Susceptible	Susceptible	Susceptible	Susceptible	Susceptible		Susceptible	0.06			0.5			TBA_443	ERS16073516	lineage2;lineage4	lineage4;lineage2.2.1	Sensitive
SimpliciTB	ST337	Tanzania	2019	DS	4BPaMZ	Favourable		Favourable		84		Y	S	Susceptible	Susceptible	Susceptible	Susceptible	Susceptible		Susceptible	0.125			0.25			TBA_444	ERS16073517	lineage3	lineage3	Sensitive
SimpliciTB	ST338	Tanzania	2019	DS	2HRZE/4HR	Favourable		Favourable		84		Y	S	Susceptible	Susceptible	Susceptible	Susceptible	Susceptible		Susceptible	1			0.5			TBA_102	ERS8656474	lineage1	lineage1.1.2	Sensitive
SimpliciTB	ST339	Tanzania	2019	DS	4BPaMZ	Favourable		Favourable		56		Y	S	Susceptible	Susceptible	Susceptible	Susceptible	Susceptible		Susceptible	0.125			0.5			TBA_445	ERS16073518	lineage4	lineage4.3.4.2	Sensitive
SimpliciTB	ST340	Tanzania	2019	DS	2HRZE/4HR	Favourable		Favourable		57		Y	B	Susceptible	Susceptible	Susceptible	Susceptible	Susceptible		Susceptible	0.06			0.25			TBA_446	ERS16073519	lineage3	lineage3.1.1	Other
SimpliciTB	ST341	Tanzania	2019	DS	2HRZE/4HR	Favourable		Favourable		43		Y	S	Susceptible	Susceptible	Susceptible	Susceptible	Susceptible		Susceptible	0.125			0.5			TBA_447	ERS16073520	lineage4	lineage4.2.2.2	Sensitive
SimpliciTB	ST342	Tanzania	2019	DS	4BPaMZ	Favourable		Favourable		37		Y	B	Susceptible	Susceptible	Susceptible	Susceptible	Susceptible		Susceptible	0.125			0.5			TBA_448	ERS16073521	lineage4	lineage4.6.5	Other
SimpliciTB	ST343	Tanzania	2019	DS	4BPaMZ	Unfavourable	Re-treatment	Unfavourable	Re-treatment	36		Y	W02	Susceptible	Susceptible	Susceptible	Susceptible	Susceptible		Susceptible	0.125			0.25			TBA_449	ERS16073522	lineage2	lineage2.2.1	Sensitive
SimpliciTB	ST344	Tanzania	2019	DS	2HRZE/4HR	Favourable		Favourable		43		Y	B	Susceptible	Susceptible	Susceptible	Susceptible	Susceptible		Susceptible	0.125			0.5			TBA_450	ERS16073523	lineage4	lineage4.6.1.1	HR-TB
SimpliciTB	ST345	Tanzania	2019	DS	4BPaMZ	Favourable		Favourable		43		Y	W01	Susceptible	Susceptible	Susceptible	Susceptible	Susceptible		Susceptible	0.06			0.25			TBA_451	ERS16073524	lineage3	lineage3.1.1	Sensitive
SimpliciTB	ST346	Tanzania	2019	DS	2HRZE/4HR	Favourable		Favourable		57		Y	W02	Susceptible	Susceptible	Susceptible	Susceptible	Susceptible		Susceptible	0.06			0.25			TBA_452	ERS16073525	lineage3	lineage3.1.1	Sensitive
SimpliciTB	ST347	Tanzania	2019	DS	2HRZE/4HR	Favourable		Favourable		37		Y	B	Susceptible	Susceptible	Susceptible	Susceptible	Susceptible		Susceptible	0.06			<=0.125			TBA_453	ERS16073526	lineage4	lineage4.3.4.2	Sensitive
SimpliciTB	ST348	Tanzania	2019	DS	4BPaMZ	Favourable		Favourable		43		Y	W02	Susceptible	Susceptible	Susceptible	Susceptible	Susceptible		Susceptible	0.125			0.5			TBA_454	ERS16073527	lineage4	lineage4.6.1.1	Sensitive
SimpliciTB	ST349	Tanzania	2019	DS	4BPaMZ	Unfavourable	Withdrawn (Patient decision) during treat	Unfavourable	Withdrawn (Patient decision) during treat	30		N	W02	Susceptible	Susceptible	Susceptible	Susceptible	Susceptible		Susceptible	0.125			0.25			TBA_455	ERS16073528	lineage4	lineage4.6.1.1	Sensitive
SimpliciTB	ST350	Tanzania	2019	DS	2HRZE/4HR	Favourable		Favourable		43		Y	B	Susceptible	Susceptible	Susceptible	Susceptible	Susceptible		Susceptible	0.06			1			TBA_456	ERS16073529	lineage4	lineage4.4.1.1	Sensitive
SimpliciTB	ST351	Tanzania	2019	DS	2HRZE/4HR	Favourable		Favourable		50		Y	S	Susceptible	Susceptible	Susceptible	Susceptible	Susceptible		Susceptible	1			0.25			TBA_457	ERS16073530	lineage1	lineage1.1.2	Sensitive
SimpliciTB	ST352	Tanzania	2019	DS	2HRZE/4HR	Favourable		Favourable		28		Y	B	Susceptible	Susceptible	Susceptible	Susceptible	Susceptible		Susceptible	0.06			0.5			TBA_458	ERS16073531	lineage3	lineage3.1.1	Sensitive
SimpliciTB	ST353	Tanzania	2019	DS	4BPaMZ	Favourable		Favourable		50		Y	S	Susceptible	Susceptible	Susceptible	Susceptible	Susceptible		Susceptible	0.125			0.25			TBA_459	ERS16073532	lineage4	lineage4.3.3	Sensitive
SimpliciTB	ST354	Tanzania	2019	DS	4BPaMZ	Favourable		Favourable		15		Y	S	Susceptible	Susceptible	Susceptible	Susceptible	Susceptible		Susceptible	0.125			0.25			TBA_460	ERS16073533	lineage4	lineage4.3.4.2	Sensitive
SimpliciTB	ST355	Tanzania	2019	DS	4BPaMZ	Unassessable	Late exclusion: Never positive from screening to week 4	Unassessable	Late exclusion: Never positive from screening to week 4		no positive culture B-W04	Y
SimpliciTB	ST356	Tanzania	2019	DS	2HRZE/4HR	Favourable		Favourable		43		Y	B	Susceptible	Susceptible	Susceptible	Susceptible	Susceptible		Susceptible	0.125			0.5			TBA_461	ERS16073534	lineage4	lineage4.3.4.2.1	Sensitive
SimpliciTB	ST357	Tanzania	2019	DR^	6BPaMZ	Favourable		Favourable		57		Y	B	Resistant	Resistant	Resistant	Resistant	Resistant		Susceptible	0.06			0.5			TBA_462	ERS16073535	lineage4	lineage4.3.3	MDR-TB
SimpliciTB	ST358	Tanzania	2019	DR^	6BPaMZ	Unfavourable	Withdrawn (AE) during treat	Unfavourable	Withdrawn (AE) during treat	22		N
SimpliciTB	ST359	Tanzania	2019	DS	2HRZE/4HR	Favourable		Favourable		120		Y	W02	Susceptible	Susceptible	Susceptible	Susceptible	Susceptible		Susceptible	1			0.5			TBA_463	ERS16073536	lineage1	lineage1.2.1.1	Sensitive
SimpliciTB	ST360	Tanzania	2019	DS	2HRZE/4HR	Favourable		Favourable		36		Y	B	Susceptible	Susceptible	Susceptible	Susceptible	Susceptible		Susceptible	0.06			0.5			TBA_464	ERS16073537	lineage3	lineage3.1.1	Sensitive
SimpliciTB	ST361	Tanzania	2019	DR^	4BPaMZ	Unassessable	Late exclusion: Randomised with an incorrect TB type (is DR)	Unassessable	Late exclusion: Randomised with an incorrect TB type (is DR)	28		Y	B	Susceptible	Resistant	Susceptible	Susceptible	Susceptible		Susceptible	0.06			<=0.125			TBA_465	ERS16073538	lineage3	lineage3	HR-TB
SimpliciTB	ST362	Tanzania	2019	DS	2HRZE/4HR	Unassessable	LTFU, completed treat and neg status when last seen	Unassessable	LTFU, completed treat and neg status when last seen	85		Y	B	Susceptible	Susceptible	Susceptible	Susceptible	Susceptible		Susceptible	0.06			0.5			TBA_466	ERS16073539	lineage3	lineage3.1.1	Sensitive
SimpliciTB	ST363	Tanzania	2019	DS	2HRZE/4HR	Favourable		Favourable		120		Y	B	Susceptible	Susceptible	Susceptible	Susceptible	Susceptible		Susceptible	0.5			0.5			TBA_108	ERS8656480	lineage1	lineage1.1.2	Sensitive
SimpliciTB	ST364	Tanzania	2019	DS	2HRZE/4HR	Favourable		Favourable		120		Y	B	Susceptible	Susceptible	Susceptible	Susceptible	Susceptible		Susceptible	0.008			0.5			TBA_467	ERS16073540	lineage3;lineage4	lineage4.2.2.2;lineage3.1.1	Sensitive
SimpliciTB	ST365	Tanzania	2019	DS	2HRZE/4HR	Favourable		Favourable		122		Y	B	Susceptible	Susceptible	Susceptible	Susceptible	Susceptible		Susceptible	0.125			0.25			TBA_468	ERS16073541	lineage3	lineage3.1.1	Sensitive
SimpliciTB	ST366	Tanzania	2019	DS	4BPaMZ	Favourable		Favourable		29		Y	B	Susceptible	Susceptible	Susceptible	Susceptible	Susceptible		Susceptible	0.06			0.5			TBA_469	ERS16073542	lineage3	lineage3.1.1	Sensitive
SimpliciTB	ST367	Tanzania	2019	DS	4BPaMZ	Favourable		Favourable		50		Y	B	Susceptible	Susceptible	Susceptible	Susceptible	Susceptible		Susceptible	0.06			0.5			TBA_470	ERS16073543	lineage3	lineage3.1.1	Sensitive
SimpliciTB	ST368	Tanzania	2019	DS	2HRZE/4HR	Favourable		Favourable		85		Y	B	Susceptible	Susceptible	Susceptible	Susceptible	Susceptible		Susceptible	<=0.008			0.5			TBA_471	ERS16073544	lineage4	lineage4.2.2.2	Sensitive
SimpliciTB	ST369	Tanzania	2019	DS	2HRZE/4HR	Favourable		Favourable		85		Y	S	Susceptible	Susceptible	Susceptible	Susceptible	Susceptible		Susceptible	0.5			0.5			TBA_472	ERS16073545	lineage1	lineage1.1.2	Sensitive
SimpliciTB	ST370	Tanzania	2019	DS	4BPaMZ	Unfavourable	Withdrawn (AE) during treat	Unfavourable	Withdrawn (AE) during treat	43		N	B	Susceptible	Susceptible	Susceptible	Susceptible	Susceptible		Susceptible	0.06			0.5			TBA_473	ERS16073546	lineage4	lineage4.3.3	Sensitive
SimpliciTB	ST371	Tanzania	2019	DS	2HRZE/4HR	Favourable		Favourable		119		Y	W01	Susceptible	Susceptible	Susceptible	Susceptible	Susceptible		Susceptible	0.06			0.5			TBA_474	ERS16073547	lineage3	lineage3.1.1	Sensitive
SimpliciTB	ST372	Tanzania	2019	DS	2HRZE/4HR	Unfavourable	Death (Non-violent) during treat	Unfavourable	Death (Non-violent) during treat		Died	N	B	Susceptible	Susceptible	Susceptible	Susceptible	Susceptible		Susceptible	0.5			0.5			TBA_475	ERS16073548	lineage1;lineage3	lineage3.1.1;lineage1.1.2	Sensitive
SimpliciTB	ST373	Tanzania	2019	DS	2HRZE/4HR	Favourable		Favourable		57		Y	B	Susceptible	Susceptible	Susceptible	Susceptible	Susceptible		Susceptible	0.06			0.25			TBA_476	ERS16073549	lineage4	lineage4.2.2.2	Sensitive
SimpliciTB	ST374	Tanzania	2019	DS	4BPaMZ	Favourable		Favourable		85		Y	S	Susceptible	Susceptible	Susceptible	Susceptible	Susceptible		Susceptible	0.125			0.5			TBA_477	ERS16073550	lineage4	lineage4.2.2.2	Sensitive
SimpliciTB	ST375	Tanzania	2019	DR^	6BPaMZ	Favourable		Favourable		43		Y	B	Susceptible	Resistant	Resistant	Susceptible	Resistant		Susceptible	0.5			0.25			TBA_478	ERS16073551	lineage1	lineage1.1.2	MDR-TB
SimpliciTB	ST376	Tanzania	2019	DR^	6BPaMZ	Favourable		Unassessable	LTFU, completed treat and neg status when last seen	66		Y	B	Susceptible	Resistant	Resistant	Susceptible	Resistant		Susceptible	0.06			0.5			TBA_479	ERS16073552	lineage3	lineage3.1.1	RR-TB
SimpliciTB	ST377	Tanzania	2019	DR^	6BPaMZ	Unassessable	Late exclusion: Never positive from screening to week 4	Unassessable	Late exclusion: Never positive from screening to week 4		no positive culture B-W04	Y
SimpliciTB	ST378	Tanzania	2019	DR^	6BPaMZ	Unassessable	Late exclusion: Randomised with an incorrect TB type (is DS)	Unassessable	Late exclusion: Randomised with an incorrect TB type (is DS)	22		Y	B	Susceptible	Susceptible	Susceptible	Susceptible	Susceptible		Susceptible	0.5			0.25			TBA_480	ERS16073553	lineage1	lineage1.1.2	Sensitive
SimpliciTB	ST379	Tanzania	2019	DR^	6BPaMZ	Favourable		Favourable		36		Y	B	Resistant	Resistant	Resistant	Susceptible	Resistant		Susceptible	0.125			0.25			TBA_481	ERS16073554	lineage4	lineage4.2.2.2	MDR-TB
SimpliciTB	ST380	Uganda	2019	DS	2HRZE/4HR	Favourable		Favourable		85		Y	B	Susceptible	Susceptible	Susceptible	Susceptible	Susceptible		Susceptible	0.125			0.25			TBA_482	ERS16073555	lineage4	lineage4.6.1.1	Sensitive
SimpliciTB	ST381	Uganda	2019	DS	4BPaMZ	Favourable		Favourable		50		Y	B	Susceptible	Susceptible	Susceptible	Susceptible	Susceptible		Susceptible	0.06			0.5			TBA_483	ERS16073556	lineage3	lineage3.1.1	Sensitive
SimpliciTB	ST382	Uganda	2019	DS	2HRZE/4HR	Favourable		Favourable		85		Y	B	Susceptible	Susceptible	Susceptible	Susceptible	Susceptible		Susceptible	0.125			0.25			TBA_484	ERS16073557	lineage4	lineage4.6.1.1	Sensitive
SimpliciTB	ST383	Uganda	2019	DS	4BPaMZ	Favourable		Favourable		36		Y	B	Susceptible	Susceptible	Susceptible	Susceptible	Susceptible		Susceptible	0.25			0.5			TBA_485	ERS16073558	lineage4	lineage4.8	Sensitive
SimpliciTB	ST384	Uganda	2019	DS	4BPaMZ	Favourable		Favourable		50		Y	B	Susceptible	Susceptible	Susceptible	Susceptible	Susceptible		Susceptible	0.125			0.5			TBA_486	ERS16073559	lineage4	lineage4.8	Sensitive
SimpliciTB	ST385	Uganda	2019	DR^	6BPaMZ	Favourable		Favourable		43		Y	B	Resistant	Resistant	Resistant	Susceptible	Susceptible		Susceptible	0.125			0.5			TBA_487	ERS16073560	lineage3	lineage3	MDR-TB
SimpliciTB	ST386	Uganda	2019	DS	2HRZE/4HR	Favourable		Favourable		85		Y	B	Susceptible	Susceptible	Susceptible	Susceptible	Susceptible		Susceptible	0.06			0.25			TBA_488	ERS16073561	lineage3	lineage3.1.1	Sensitive
SimpliciTB	ST387	Uganda	2019	DS	2HRZE/4HR	Favourable		Favourable		85		Y	B	Susceptible	Susceptible	Susceptible	Susceptible	Susceptible		Susceptible	0.125			0.25			TBA_489	ERS16073562	lineage4	lineage4.6.1.1	Sensitive
SimpliciTB	ST388	Uganda	2019	DS	2HRZE/4HR	Favourable		Favourable		85		Y	B	Susceptible	Susceptible	Susceptible	Susceptible	Susceptible		Susceptible	0.125			0.5			TBA_490	ERS16073563	lineage4	lineage4.6.1	Sensitive
SimpliciTB	ST389	Uganda	2019	DR^	6BPaMZ	Unassessable	Late exclusion: Randomised with an incorrect TB type (is DS)	Unassessable	Late exclusion: Randomised with an incorrect TB type (is DS)	50		Y	B	Susceptible	Susceptible	Susceptible	Susceptible	Susceptible		Susceptible	0.06			<=0.125			TBA_491	ERS16073564	lineage4	lineage4.4.2	Sensitive
SimpliciTB	ST390	Uganda	2019	DS	2HRZE/4HR	Favourable		Favourable		85		Y	B	Susceptible	Susceptible	Susceptible	Susceptible	Susceptible		Susceptible	0.125			0.5			TBA_492	ERS16073565	lineage4	lineage4.6.2.2	Sensitive
SimpliciTB	ST391	Uganda	2019	DR^	6BPaMZ	Unassessable	Late exclusion: Randomised with an incorrect TB type (is DS)	Unassessable	Late exclusion: Randomised with an incorrect TB type (is DS)	43		Y	B	Susceptible	Susceptible	Susceptible	Susceptible	Susceptible		Susceptible	0.125			0.25			TBA_493	ERS16073566	lineage4	lineage4.4.1.1	Sensitive
SimpliciTB	ST392	Uganda	2019	DR^	6BPaMZ	Favourable		Favourable		50		Y	B	Susceptible	Resistant	Resistant	Susceptible	Susceptible		Susceptible	0.06			0.25			TBA_494	ERS16073567	lineage4	lineage4.3.4.2.1	MDR-TB
SimpliciTB	ST393	Uganda	2019	DR^	6BPaMZ	Favourable		Favourable		57		Y	B	Susceptible	Susceptible	Resistant	Susceptible	Susceptible		Susceptible	0.125			0.25			TBA_495	ERS16073568	lineage4	lineage4.6.1.1	RR-TB
SimpliciTB	ST394	Uganda	2019	DR^	6BPaMZ	Favourable		Favourable		15		Y	B	Susceptible	Resistant	Susceptible	Susceptible	Susceptible		Susceptible	0.06			<=0.125			TBA_496	ERS16073569	lineage3	lineage3.1.2.1	MDR-TB
SimpliciTB	ST395	Uganda	2019	DR^	6BPaMZ	Favourable		Favourable		37		Y	B	Susceptible	Susceptible	Resistant	Susceptible	Susceptible		Susceptible	0.125			1			TBA_497	ERS16073570	lineage4	lineage4.7	RR-TB
SimpliciTB	ST396	Uganda	2020	DR^	6BPaMZ	Favourable		Favourable		43		Y	B	Resistant	Susceptible	Resistant	Susceptible	Susceptible		Susceptible	0.125			0.25			TBA_498	ERS16073571	lineage3	lineage3	RR-TB
SimpliciTB	ST397	Malaysia	2018	DR^	6BPaMZ	Favourable		Favourable		54		Y	B	Resistant	Resistant	Susceptible	Susceptible	Susceptible		Susceptible	0.25			0.5			TBA_499	ERS16073572	lineage2	lineage2.2.1.1	HR-TB
SimpliciTB	ST398	Malaysia	2018	DR^	6BPaMZ	Favourable		Unassessable	Contaminated at 104 weeks	27		Y	B	Susceptible	Susceptible	Resistant	Susceptible	Susceptible		Susceptible	0.5			0.5			TBA_500	ERS16073573	lineage2	lineage2.2.1	RR-TB
SimpliciTB	ST399	Malaysia	2019	DS	4BPaMZ	Favourable		Favourable		183		Y	B	Susceptible	Susceptible	Susceptible	Susceptible	Susceptible		Susceptible	1			0.25			TBA_099	ERS8656471	lineage1	lineage1.1.2	Sensitive
SimpliciTB	ST400	Malaysia	2019	DR^	6BPaMZ	Favourable		Favourable		36		Y	B	Resistant	Resistant	Resistant	Susceptible	Susceptible		Susceptible	0.25			0.5			TBA_501	ERS16073574	lineage2;lineage4	lineage4.2.1.1;lineage2.2.1	MDR-TB
SimpliciTB	ST401	Malaysia	2019	DS	2HRZE/4HR	Favourable		Favourable		85		Y	B	Susceptible	Susceptible	Susceptible	Susceptible	Susceptible		Susceptible	0.125			<=0.125			TBA_502	ERS16073575	lineage2	lineage2.2.1	Sensitive
SimpliciTB	ST402	Malaysia	2019	DS	4BPaMZ	Favourable		Favourable		28		Y	B	Susceptible	Susceptible	Susceptible	Susceptible	Susceptible		Susceptible	0.5			0.25			TBA_503	ERS16073576	lineage1	lineage1.2.1.2.1	Sensitive
SimpliciTB	ST403	Malaysia	2019	DR^	6BPaMZ	Favourable		Favourable		22		Y	B	Susceptible	Resistant	Resistant	Susceptible	Resistant		Susceptible	0.06			<=0.125			TBA_684	ERS16073577	lineage4	lineage4.5	MDR-TB
SimpliciTB	ST404	Philippines	2019	DR^	6BPaMZ	Favourable		Favourable		36		Y	B	Susceptible	Resistant	Susceptible	Susceptible	Susceptible		Susceptible	0.5			0.5			TBA_105	ERS8656477	lineage1	lineage1.2.1.2	MDR-TB
SimpliciTB	ST405	Philippines	2019	DR^	6BPaMZ	Favourable		Favourable		37		Y	B	Susceptible	Resistant	Susceptible	Susceptible	Susceptible		Susceptible	0.5			0.5			TBA_107	ERS8656479	lineage1	lineage1.2.1.2	HR-TB
SimpliciTB	ST406	Philippines	2019	DS	4BPaMZ	Favourable		Favourable		29		Y	S	Susceptible	Susceptible	Susceptible	Susceptible	Susceptible		Susceptible	0.5			0.5			TBA_504	ERS16073578	lineage1	lineage1.2.1.2.1	Sensitive
SimpliciTB	ST407	Philippines	2019	DS	4BPaMZ	Unfavourable	Withdrawn (AE) during treat	Unfavourable	Withdrawn (AE) during treat	22		N	S	Susceptible	Susceptible	Susceptible	Susceptible	Resistant		Susceptible	0.25			0.5			TBA_505	ERS16073579	lineage1	lineage1.2.1.2.1	Sensitive
SimpliciTB	ST408	Philippines	2019	DS	2HRZE/4HR	Favourable		Favourable		36		Y	W02	Susceptible	Susceptible	Susceptible	Susceptible	Susceptible		Susceptible	1			<=0.125			TBA_506	ERS16073580	lineage1	lineage1.2.1.2	Sensitive
SimpliciTB	ST409	Philippines	2019	DR^	6BPaMZ	Favourable		Favourable		272		Y	S	Resistant	Susceptible	Resistant	Susceptible	Susceptible		Susceptible	1			0.25			TBA_507	ERS16073581	lineage1	lineage1.2.1.2.1	MDR-TB
SimpliciTB	ST410	Philippines	2019	DR^	6BPaMZ	Favourable		Favourable		14		Y	B	Resistant	Resistant	Resistant	Susceptible	Susceptible		Susceptible	1			0.25			TBA_508	ERS16073582	lineage1	lineage1.2.1.2	MDR-TB
SimpliciTB	ST411	Philippines	2020	DR^	6BPaMZ	Favourable		Favourable		28		Y	S	Resistant	Resistant	Resistant	Susceptible	Susceptible		Susceptible	4			0.5			TBA_509	ERS16073583	lineage1	lineage1.2.1.2.1	MDR-TB
SimpliciTB	ST412	Philippines	2020	DR^	6BPaMZ	Favourable		Favourable		29		Y	S	Resistant	Resistant	Susceptible	Susceptible	Susceptible		Susceptible	1			0.25			TBA_510	ERS16073584	lineage1	lineage1.2.1.2	MDR-TB
SimpliciTB	ST413	Philippines	2020	DR^	6BPaMZ	Unfavourable	Withdrawn (AE) during treat	Unfavourable	Withdrawn (AE) during treat	15		N	S	Resistant	Resistant	Resistant	Susceptible	Resistant		Susceptible	1			0.25			TBA_511	ERS16073585	lineage1	lineage1.2.1.2.1	MDR-TB
SimpliciTB	ST414	Philippines	2019	DS	4BPaMZ	Favourable		Favourable		14		Y	W01	Susceptible	Susceptible	Susceptible	Susceptible	Susceptible		Susceptible	0.5			0.25			TBA_512	ERS16073586	lineage1	lineage1.2.1.2.1	Sensitive
SimpliciTB	ST415	Philippines	2019	DR^	6BPaMZ	Favourable		Favourable		22		Y	B	Resistant	Resistant	Resistant	Susceptible	Susceptible		Susceptible	0.06			0.5			TBA_513	ERS16073587	lineage1	lineage1.2.1.2.1	MDR-TB
SimpliciTB	ST416	Philippines	2019	DS	4BPaMZ	Favourable		Favourable		22		Y	B	Susceptible	Susceptible	Susceptible	Susceptible	Susceptible		Susceptible	0.5			0.5			PRE_001; ITM 501090	ERS8656367	lineage1	lineage1.2.1.2.1	Sensitive
SimpliciTB	ST417	Philippines	2019	DS	4BPaMZ	Favourable		Favourable		8		Y	B	Susceptible	Susceptible	Susceptible	Susceptible	Susceptible		Susceptible	0.5			0.25			TBA_106	ERS8656478	lineage1	lineage1.2.1.2	Sensitive
SimpliciTB	ST418	Philippines	2019	DS	2HRZE/4HR	Favourable		Favourable		15		Y	S	Susceptible	Susceptible	Susceptible	Susceptible	Susceptible		Susceptible	2			0.25			TBA_514	ERS16073588	lineage1	lineage1.2.1.2.1	Sensitive
SimpliciTB	ST419	Philippines	2019	DS	4BPaMZ	Unassessable	Pregnant during treat	Unassessable	Pregnant during treat	29		N	S	Susceptible	Susceptible	Susceptible	Susceptible	Susceptible		Susceptible	1			0.5			TBA_515	ERS16073589	lineage1	lineage1.2.1.2.1	Sensitive
SimpliciTB	ST420	Philippines	2019	DR^	6BPaMZ	Unassessable	Late exclusion: Randomised with an incorrect TB type (is DS)	Unassessable	Late exclusion: Randomised with an incorrect TB type (is DS)	15		Y	S	Susceptible	Susceptible	Susceptible	Susceptible	Susceptible		Susceptible	0.5			0.5			TBA_516	ERS16073590	lineage1	lineage1.2.1.2.1	Sensitive
SimpliciTB	ST421	Brazil	2019	DS	4BPaMZ	Favourable		Favourable		13		Y	B	Resistant	Susceptible	Susceptible	Susceptible	Susceptible		Susceptible	0.06			0.25			TBA_517	ERS16073591	lineage4	lineage4.1.1.1	Sensitive
SimpliciTB	ST422	Brazil	2019	DS	4BPaMZ	Unfavourable	Confirmed relapse at 52 weeks	Unfavourable	Confirmed relapse at 104 weeks	23		Y	B	Susceptible	Susceptible	Susceptible	Susceptible	Susceptible		Susceptible	0.125			0.5			TBA_518	ERS16073592	lineage4	lineage4.3.4.1;lineage4.1.2.1	Sensitive
SimpliciTB	ST423	Brazil	2019	DR^	6BPaMZ	Unassessable	Late exclusion: Randomised with an incorrect TB type (is DS)	Unassessable	Late exclusion: Randomised with an incorrect TB type (is DS)	35		Y	B	Susceptible	Susceptible	Susceptible	Susceptible	Susceptible		Susceptible	0.125			0.5			TBA_519	ERS16073593	lineage4	lineage4.3.4.1	Sensitive
SimpliciTB	ST424	Brazil	2019	DS	4BPaMZ	Favourable		Favourable		8		Y	B	Susceptible	Susceptible	Susceptible	Susceptible	Susceptible		Susceptible	0.06			0.5			TBA_520	ERS16073594	lineage4	lineage4.3.4.1	Sensitive
SimpliciTB	ST425	Brazil	2019	DR^	6BPaMZ	Favourable		Favourable		8		Y	B	Susceptible	Resistant	Resistant	Susceptible	Susceptible		Susceptible	0.125			0.25			TBA_521	ERS16073595	lineage4	lineage4.1.2.1	MDR-TB
SimpliciTB	ST426	Brazil	2019	DR^	6BPaMZ	Favourable		Favourable			no positive culture B-W04	Y	S	Susceptible	Resistant	Resistant	Susceptible	Susceptible		Susceptible	0.06			0.25			TBA_522	ERS16073596	lineage4	lineage4.7	MDR-TB
SimpliciTB	ST427	Brazil	2019	DR^	6BPaMZ	Favourable		Favourable		13		Y	B	Resistant	Resistant	Resistant	Resistant	Resistant		Susceptible	0.125			0.5			TBA_523	ERS16073597	lineage4	lineage4.3.4.1	MDR-TB
SimpliciTB	ST428	Brazil	2019	DS	2HRZE/4HR	Favourable		Favourable		8		Y	B	Susceptible	Susceptible	Susceptible	Susceptible	Susceptible		Susceptible	0.125			0.25			TBA_524	ERS16073598	lineage4	lineage4.3.4.2	Sensitive
SimpliciTB	ST429	Brazil	2019	DR^	6BPaMZ	Favourable		Favourable		6		Y	B	Resistant	Resistant	Resistant	Susceptible	Resistant		Susceptible	0.125			0.25			TBA_525	ERS16073599	lineage4	lineage4.3.3	MDR-TB
SimpliciTB	ST430	Brazil	2019	DS	2HRZE/4HR	Favourable		Favourable		13		Y	B	Susceptible	Susceptible	Susceptible	Susceptible	Susceptible		Susceptible	0.125			0.25			TBA_526	ERS16073600	lineage4	lineage4.1.2.1	Sensitive
SimpliciTB	ST431	Brazil	2019	DR^	6BPaMZ	Unfavourable	Withdrawn (AE) during treat	Unfavourable	Withdrawn (AE) during treat	20		N	B	Susceptible	Resistant	Susceptible	Susceptible	Susceptible		Susceptible	0.125			0.5			TBA_527	ERS16073601	lineage4	lineage4.3.2	MDR-TB
SimpliciTB	ST432	Brazil	2019	DR^	6BPaMZ	Favourable		Favourable		13		Y	B	Susceptible	Resistant	Resistant	Susceptible	Susceptible		Susceptible	0.25			<=0.125			TBA_528	ERS16073602	lineage4	lineage4.1.2.1	MDR-TB
SimpliciTB	ST433	Brazil	2019	DR^	6BPaMZ	Favourable		Unassessable	Death in FUP (not TB failure/relapse), neg when last seen	43		Y	B	Resistant	Resistant	Resistant	Susceptible	Susceptible		Susceptible	0.125			0.5			TBA_529	ERS16073603	lineage4	lineage4.3.2	MDR-TB
SimpliciTB	ST434	Brazil	2019	DR^	6BPaMZ	Favourable		Favourable		10		Y	B	Resistant	Resistant	Susceptible	Susceptible	Susceptible		Susceptible	0.06			0.25			TBA_530	ERS16073604	lineage4	lineage4.3.3	MDR-TB
SimpliciTB	ST435	Brazil	2019	DR^	6BPaMZ	Favourable		Favourable		17		Y	B	Susceptible	Resistant	Resistant	Susceptible	Resistant		Susceptible	0.125			0.25			TBA_531	ERS16073605	lineage4	lineage4.7	MDR-TB
SimpliciTB	ST436	Brazil	2020	DR^	6BPaMZ	Unfavourable	Death (Non-violent) during treat	Unfavourable	Death (Non-violent) during treat		Died	N
SimpliciTB	ST437	Brazil	2019	DS	2HRZE/4HR	Favourable		Favourable		8		Y	B	Susceptible	Susceptible	Susceptible	Susceptible	Susceptible		Susceptible	0.125			0.25			TBA_532	ERS16073606	lineage4	lineage4.1.2.1	Sensitive
SimpliciTB	ST438	Brazil	2019	DR^	6BPaMZ	Unassessable	Late exclusion: Never positive from screening to week 4	Unassessable	Late exclusion: Never positive from screening to week 4		no positive culture B-W04	Y
SimpliciTB	ST439	Brazil	2019	DR^	6BPaMZ	Favourable		Favourable		56		Y	B	Susceptible	Resistant	Resistant	Susceptible	Resistant		Susceptible	0.125			0.5			TBA_533	ERS16073607	lineage4	lineage4.8	MDR-TB
SimpliciTB	ST440	Brazil	2019	DR^	6BPaMZ	Unassessable	Late exclusion: Randomised with an incorrect TB type (is DS)	Unassessable	Late exclusion: Randomised with an incorrect TB type (is DS)	27		Y	S								0.125			0.5			TBA_534	ERS16073608	lineage4	lineage4.8	Sensitive
SimpliciTB	ST441	Brazil	2019	DR^	6BPaMZ	Favourable		Favourable		13		Y	B	Susceptible	Resistant	Resistant	Resistant	Susceptible		Susceptible	0.125			1			TBA_535	ERS16073609	lineage4	lineage4.7	MDR-TB
SimpliciTB	ST442	Brazil	2019	DR^	6BPaMZ	Favourable		Favourable		21		Y	B	Susceptible	Resistant	Resistant	Susceptible	Resistant		Susceptible	0.125			0.25			TBA_536	ERS16073610	lineage4	lineage4.3.4.1	MDR-TB
SimpliciTB	ST443	Brazil	2019	DR^	6BPaMZ	Unassessable	Randomised but did not take drug	Unassessable	Randomised but did not take drug		Withdrawn	N
SimpliciTB	ST444	Brazil	2019	DS	4BPaMZ	Favourable		Favourable		8		Y	B	Resistant	Susceptible	Susceptible	Susceptible	Susceptible		Susceptible	0.125			0.25			TBA_537	ERS16073611	lineage4	lineage4.1.2.1	Other
SimpliciTB	ST445	Brazil	2019	DR^	6BPaMZ	Favourable		Favourable		42		Y	B	Susceptible	Resistant	Resistant	Susceptible	Resistant		Susceptible	0.06			0.25			TBA_538	ERS16073612	lineage4	lineage4.4.1.1	MDR-TB
SimpliciTB	ST446	Brazil	2019	DR^	6BPaMZ	Favourable		Favourable		28		Y	B	Susceptible	Resistant	Susceptible	Susceptible	Resistant		Susceptible	0.06			0.25			TBA_539	ERS16073613	lineage4	lineage4.3.4.1	MDR-TB
SimpliciTB	ST447	Brazil	2019	DR^	6BPaMZ	Favourable		Unassessable	LTFU, completed treat and neg status when last seen	28		Y	B	Susceptible	Resistant	Resistant	Susceptible	Susceptible		Susceptible	0.125			0.25			TBA_540	ERS16073614	lineage4	lineage4.1.2.1	MDR-TB
SimpliciTB	ST448	Brazil	2019	DR^	6BPaMZ	Favourable		Favourable		50		Y	B	Susceptible	Resistant	Resistant	Susceptible	Resistant		Susceptible	0.125			<=0.125			TBA_541	ERS16073615	lineage4	lineage4.8	MDR-TB
SimpliciTB	ST449	Brazil	2019	DR^	6BPaMZ	Unassessable	Late exclusion: Randomised with an incorrect TB type (is Mox-R)	Unassessable	Late exclusion: Randomised with an incorrect TB type (is Mox-R)	49		Y	B	Resistant	Resistant	Resistant	Susceptible	Resistant		Resistant	0.06			0.25	0.5		TBA_542	ERS16073616	lineage4	lineage4.3.3	MDR-TB
SimpliciTB	ST450	Brazil	2019	DR^	6BPaMZ	Favourable		Favourable		58		Y	B	Susceptible	Susceptible	Resistant	Susceptible	Susceptible		Susceptible	0.125			0.5			TBA_543	ERS16073617	lineage4	lineage4.1.2	RR-TB
SimpliciTB	ST451	Brazil	2019	DR^	6BPaMZ	Favourable		Favourable		35		Y	B	Resistant	Resistant	Resistant	Susceptible	Resistant		Susceptible	0.125			0.5			TBA_544	ERS16073618	lineage4	lineage4.3.3	MDR-TB
SimpliciTB	ST452	Brazil	2020	DR^	6BPaMZ	Unfavourable	Withdrawn (Investigator/Sponsor) during treat	Unfavourable	Withdrawn (Investigator/Sponsor) during treat	23		N	B	Susceptible	Susceptible	Resistant	Susceptible	Susceptible		Susceptible	0.125			<=0.125			TBA_545	ERS16073619	lineage4	lineage4.3.4.1	Sensitive
SimpliciTB	ST453	Brazil	2020	DR^	6BPaMZ	Unfavourable	Withdrawn (AE) during treat	Unfavourable	Withdrawn (AE) during treat		Withdrawn	N	B	Susceptible	Resistant	Resistant	Susceptible	Resistant		Susceptible	0.125			0.5			TBA_546	ERS16073620	lineage4	lineage4.3.3	MDR-TB
SimpliciTB	ST454	Brazil	2020	DR^	6BPaMZ	Unfavourable	Withdrawn (AE) during treat	Unfavourable	Withdrawn (AE) during treat	29		N	B	Susceptible	Resistant	Resistant	Susceptible	Susceptible		Susceptible	0.06			0.25			TBA_547	ERS16073621	lineage4	lineage4.7	MDR-TB
SimpliciTB	ST455	Brazil	2020	DR^	6BPaMZ	Unfavourable	Confirmed relapse at 52 weeks	Unfavourable	Confirmed relapse at 104 weeks	27		Y	B	Susceptible	Resistant	Resistant	Resistant	Resistant		Susceptible	0.125			0.5			TBA_548	ERS16073622	lineage4	lineage4.4.1.1	MDR-TB
Zenix	ZX001	South Africa	2018	PRE-XDR	BPaL600x26	Favourable		Favourable		56		Y	B	Susceptible	Resistant	Resistant	Resistant	Resistant	Susceptible	Resistant	0.125		<=0.25	0.25			TBA_549	ERS16073623	lineage4	lineage4.1.1.3	HR-TB
Zenix	ZX002	South Africa	2018	XDR	BPaL1200x26	Favourable		Favourable		43		Y	B	Resistant	Resistant	Resistant	Resistant	Resistant	Resistant	Resistant	0.25		0.5	0.5			TBA_550	ERS16073624	lineage4	lineage4.3.3	Pre-XDR-TB
Zenix	ZX003	South Africa	2018	XDR	BPaL600x26	Favourable		Favourable		15		Y	B	Resistant	Resistant	Resistant	Resistant	Resistant	Resistant	Resistant	0.125		<=0.25	0.5			TBA_551	ERS16073625	lineage4	lineage4.3.3	Pre-XDR-TB
Zenix	ZX004	South Africa	2018	XDR	BPaL1200x9	Favourable		Favourable		43		Y	B	Resistant	Resistant	Resistant	Resistant	Resistant	Resistant	Resistant	0.125		0.5	0.5			TBA_552	ERS16073626	lineage4	lineage4.3.3	Pre-XDR-TB
Zenix	ZX005	South Africa	2018	PRE-XDR	BPaL1200x26	Favourable		Favourable		22		Y	W01	Susceptible	Resistant	Resistant	Resistant	Susceptible	Susceptible	Resistant	0.06		0.5	<=0.125			TBA_553	ERS16073627	lineage4	lineage4.1.1.3	Pre-XDR-TB
Zenix	ZX006	South Africa	2018	MDR	BPaL600x9	Unfavourable	Withdrawn (AE) during treat	Unfavourable	Withdrawn (AE) during treat		Withdrawn	N	B	Resistant	Resistant	Resistant	Resistant	Resistant	Susceptible	Susceptible	0.06		0.5	0.25			TBA_554	ERS16073628	lineage4	lineage4.8.1	MDR-TB
Zenix	ZX007	South Africa	2018	PRE-XDR	BPaL1200x9	Favourable		Favourable		22		Y	B	Resistant	Resistant	Resistant	Susceptible	Resistant	Susceptible	Resistant	0.125		<=0.25	0.5			TBA_555	ERS16073629	lineage2	lineage2.2.2	Pre-XDR-TB
Zenix	ZX008	South Africa	2018	PRE-XDR	BPaL1200x9	Favourable		Favourable		113		Y	B	Susceptible	Resistant	Resistant	Susceptible	Resistant	Susceptible	Resistant	0.125		<=0.25	0.25			TBA_556	ERS16073630	lineage4	lineage4.8	HR-TB
Zenix	ZX009	South Africa	2018	PRE-XDR	BPaL1200x26	Favourable		Favourable		22		Y	W02	Susceptible	Resistant	Resistant	Susceptible	Susceptible	Susceptible	Susceptible	0.25		0.5	0.5			TBA_557	ERS16073631	lineage4	lineage4.8	MDR-TB
Zenix	ZX010	South Africa	2018	PRE-XDR	BPaL600x9	Favourable		Favourable		8		Y	B	Resistant	Resistant	Resistant	Susceptible	Resistant	Susceptible	Resistant	0.125		0.5	0.5			TBA_558	ERS16073632	lineage2	lineage2.2.2	Pre-XDR-TB
Zenix	ZX011	South Africa	2018	PRE-XDR	BPaL600x26	Favourable		Favourable		21		Y	B	Resistant	Resistant	Resistant	Resistant	Resistant	Susceptible	Resistant	0.125		0.5	0.5			TBA_559	ERS16073633	lineage4	lineage4.1.2.1	Pre-XDR-TB
Zenix	ZX012	South Africa	2018	PRE-XDR	BPaL1200x9	Favourable		Favourable		57		Y	B	Resistant	Resistant	Resistant	Susceptible	Resistant	Susceptible	Resistant	0.125		<=0.25	0.5			TBA_560	ERS16073634	lineage2	lineage2.2.2	Pre-XDR-TB
Zenix	ZX013	South Africa	2018	PRE-XDR	BPaL1200x26	Favourable		Favourable			no positive culture B-W04	Y
Zenix	ZX014	South Africa	2018	PRE-XDR	BPaL600x9	Favourable		Favourable		71		Y	B	Resistant	Resistant	Resistant	Susceptible	Susceptible	Susceptible	Resistant	0.5		<=0.25	<=0.125			TBA_090	ERS8656462	lineage2	lineage2.2.1	Pre-XDR-TB
Zenix	ZX015	South Africa	2018	XDR	BPaL600x9	Favourable		Favourable			no positive culture B-W04	Y
Zenix	ZX016	South Africa	2018	PRE-XDR	BPaL1200x26	Favourable		Favourable		15		Y	B	Susceptible	Resistant	Resistant	Susceptible	Resistant	Susceptible	Resistant	0.031		<=0.25	0.5			TBA_561	ERS16073635	lineage3	lineage3.1.1	Pre-XDR-TB
Zenix	ZX017	South Africa	2019	PRE-XDR	BPaL600x26	Unfavourable	Withdrawn (Investigator/Sponsor) during treat	Unfavourable	Withdrawn (Investigator/Sponsor) during treat		Withdrawn	N	B	Susceptible	Susceptible	Susceptible	Susceptible	Susceptible	Susceptible	Susceptible	0.125		0.5	0.5			TBA_562	ERS16073636	lineage4	lineage4.4.1.1	Sensitive
Zenix	ZX018	South Africa	2019	XDR	BPaL600x9	Favourable		Favourable		22		Y	B	Resistant	Resistant	Susceptible	Resistant	Resistant	Resistant	Resistant	0.06		<=0.25	0.25			TBA_563	ERS16073637	lineage4	lineage4.3.3	Pre-XDR-TB
Zenix	ZX019	South Africa	2019	XDR	BPaL1200x9	Unfavourable	Confirmed relapse at 6 month fup	Unfavourable	Confirmed relapse at 18 month fup	57		Y	B	Resistant	Resistant	Resistant	Susceptible	Resistant	Resistant	Resistant	0.25		0.5	4			TBA_564	ERS16073638	lineage2	lineage2.2.2	Pre-XDR-TB
Zenix	ZX020	South Africa	2019	MDR	BPaL600x26	Unfavourable	Confirmed relapse at 6 month fup	Unfavourable	Confirmed relapse at 18 month fup	29		Y	B	Resistant	Resistant	Resistant	Resistant	Resistant	Susceptible	Susceptible	0.125		0.5	0.5			TBA_565	ERS16073639	lineage2	lineage2.2.2	MDR-TB
Zenix	ZX021	South Africa	2019	XDR	BPaL600x26	Favourable		Favourable			no positive culture B-W04	Y
Zenix	ZX022	South Africa	2019	MDR	BPaL600x9	Favourable		Favourable		29		Y	W02	Resistant	Resistant	Resistant	Resistant	Resistant	Susceptible	Susceptible	0.125		<=0.25	<=0.125			TBA_566	ERS16073640	lineage4	lineage4.4.1.1.1	MDR-TB
Zenix	ZX023	South Africa	2019	XDR	BPaL600x26	Favourable		Favourable		43		Y	B	Resistant	Resistant	Resistant	Susceptible	Resistant	Resistant	Resistant	0.25		0.5	0.25			TBA_567	ERS16073641	lineage2	lineage2.2.2	Pre-XDR-TB
Zenix	ZX024	South Africa	2019	MDR	BPaL600x26	Favourable		Favourable			no positive culture B-W04	Y
Zenix	ZX025	South Africa	2019	XDR	BPaL1200x9	Favourable		Favourable		43		Y	B	Resistant	Resistant	Resistant	Resistant	Resistant	Resistant	Resistant	0.25		0.5	0.5			TBA_568	ERS16073642	lineage4	lineage4.3.3	Pre-XDR-TB
Zenix	ZX026	South Africa	2019	XDR	BPaL600x9	Unfavourable	Withdrawn (Treatment failure) during treat	Unfavourable	Withdrawn (Treatment failure) during treat	28		Y	B	Resistant	Resistant	Resistant	Resistant	Resistant	Resistant	Resistant	0.25		0.5	0.5			TBA_569	ERS16073643	lineage2	lineage2.2.2	Pre-XDR-TB
Zenix	ZX027	South Africa	2019	MDR	BPaL1200x26	Favourable		Favourable			no positive culture B-W04	Y
Zenix	ZX028	South Africa	2019	XDR	BPaL600x26	Favourable		Favourable		30		Y	B	Resistant	Resistant	Resistant	Resistant	Resistant	Resistant	Resistant	0.25		0.5	0.25			TBA_570	ERS16073644	lineage4	lineage4.3.3	Pre-XDR-TB
Zenix	ZX029	South Africa	2018	PRE-XDR	BPaL600x26	Favourable		Favourable		22		Y	W02	Resistant	Resistant	Resistant	Susceptible	Susceptible	Susceptible	Resistant	0.5		<=0.25	<=0.125			TBA_571	ERS16073645	lineage2	lineage2.2.1	Pre-XDR-TB
Zenix	ZX030	South Africa	2018	PRE-XDR	BPaL600x26	Favourable		Favourable		43		Y	B	Resistant	Resistant	Resistant	Susceptible	Resistant	Susceptible	Resistant	0.125		<=0.25	<=0.125			TBA_572	ERS16073646	lineage2	lineage2.2.1	Pre-XDR-TB
Zenix	ZX031	South Africa	2018	XDR	BPaL1200x9	Favourable		Unassessable	Last sample contaminated, but culture negative earlier	29		Y	B	Resistant	Resistant	Resistant	Susceptible	Resistant	Resistant	Resistant	0.25		0.5	0.5			TBA_573	ERS16073647	lineage2	lineage2.2.2	Pre-XDR-TB
Zenix	ZX032	South Africa	2018	PRE-XDR	BPaL600x26	Favourable		Favourable		22		Y	B	Susceptible	Resistant	Resistant	Susceptible	Resistant	Susceptible	Resistant	0.125		0.5	<=0.125			TBA_574	ERS16073648	lineage4	lineage4.4.1.1	Pre-XDR-TB
Zenix	ZX033	South Africa	2018	MDR	BPaL600x9	Favourable		Favourable		22		Y	B	Resistant	Resistant	Resistant	Resistant	Resistant	Susceptible	Susceptible	0.5		0.5	0.5			TBA_575	ERS16073649	lineage1	lineage1.2.2.2	MDR-TB
Zenix	ZX034	South Africa	2018	PRE-XDR	BPaL1200x9	Favourable		Favourable			no positive culture B-W04	Y
Zenix	ZX035	South Africa	2018	PRE-XDR	BPaL600x9	Favourable		Favourable		113		Y	B	Resistant	Resistant	Resistant	Susceptible	Resistant	Resistant	Susceptible	0.25		0.5	0.25			TBA_576	ERS16073650	lineage2	lineage2.2.2	MDR-TB
Zenix	ZX036	South Africa	2019	XDR	BPaL1200x26	Favourable		Favourable		73		Y	B	Susceptible	Resistant	Resistant	Susceptible	Susceptible	Susceptible	Resistant	0.25		0.5	0.25			TBA_577	ERS16073651	lineage2	lineage2.2.1	Pre-XDR-TB
Zenix	ZX037	South Africa	2018	PRE-XDR	BPaL600x9	Unfavourable	Confirmed relapse at 6 month fup	Unfavourable	Confirmed relapse at 18 month fup	113		Y	B	Resistant	Resistant	Resistant	Resistant	Susceptible	Susceptible	Resistant	0.06		<=0.25	0.25			TBA_578	ERS16073652	lineage4	lineage4.4.1.1	Pre-XDR-TB
Zenix	ZX038	South Africa	2018	XDR	BPaL600x9	Favourable		Favourable		57		Y	B	Resistant	Resistant	Resistant	Resistant	Resistant	Resistant	Resistant	0.25		0.5	0.5			TBA_579	ERS16073653	lineage4	lineage4.3.3	Pre-XDR-TB
Zenix	ZX039	South Africa	2018	XDR	BPaL600x9	Favourable		Favourable		113		Y	B	Resistant	Resistant	Resistant	Resistant	Resistant	Resistant	Resistant	0.25		0.5	0.25			TBA_580	ERS16073654	lineage4	lineage4.3.3	Pre-XDR-TB
Zenix	ZX040	South Africa	2018	MDR	BPaL1200x26	Favourable		Favourable			no positive culture B-W04	Y
Zenix	ZX041	South Africa	2018	PRE-XDR	BPaL1200x9	Favourable		Favourable		29		Y	B	Susceptible	Resistant	Resistant	Resistant	Resistant	Susceptible	Resistant	0.06		<=0.25	0.5			TBA_581	ERS16073655	lineage4	lineage4.3.3	Pre-XDR-TB
Zenix	ZX042	South Africa	2018	PRE-XDR	BPaL1200x9	Favourable		Favourable			no positive culture B-W04	Y
Zenix	ZX043	South Africa	2018	PRE-XDR	BPaL600x9	Favourable		Favourable		84		Y	B	Resistant	Resistant	Resistant	Resistant	Resistant	Susceptible	Resistant	0.125		0.5	1			TBA_582	ERS16073656	lineage4	lineage4.1.2.1	Pre-XDR-TB
Zenix	ZX044	South Africa	2018	XDR	BPaL1200x9	Favourable		Favourable		8		Y	B	Resistant	Resistant	Resistant	Susceptible	Resistant	Susceptible	Susceptible	0.125		0.5	0.25			TBA_583	ERS16073657	lineage4	lineage4.8	MDR-TB
Zenix	ZX045	South Africa	2018	PRE-XDR	BPaL1200x9	Favourable		Favourable		29		Y	B	Resistant	Resistant	Resistant	Resistant	Susceptible	Resistant	Resistant	>16		0.5	4			TBA_685	ERS16073658	lineage4	lineage4.1.1.3	Pre-XDR-TB
Zenix	ZX046	South Africa	2018	PRE-XDR	BPaL600x26	Favourable		Favourable			no positive culture B-W04	Y
Zenix	ZX047	South Africa	2018	XDR	BPaL1200x26	Favourable		Favourable		8		Y	B	Susceptible	Susceptible	Susceptible	Susceptible	Susceptible	Susceptible	Susceptible	0.06		0.5	0.5			TBA_584	ERS16073659	lineage3	lineage3.1.1	Sensitive
Zenix	ZX048	South Africa	2018	PRE-XDR	BPaL600x9	Favourable		Favourable		41		Y	B	Susceptible	Resistant	Susceptible	Resistant	Resistant	Susceptible	Susceptible	0.06		<=0.25	0.25			TBA_585	ERS16073660	lineage4	lineage4.3.3	MDR-TB
Zenix	ZX049	South Africa	2018	XDR	BPaL1200x9	Favourable		Favourable			no positive culture B-W04	Y
Zenix	ZX050	South Africa	2018	XDR	BPaL600x26	Favourable		Favourable			no positive culture B-W04	Y
Zenix	ZX051	South Africa	2018	PRE-XDR	BPaL1200x9	Favourable		Favourable			no positive culture B-W04	Y
Zenix	ZX052	South Africa	2018	PRE-XDR	BPaL600x26	Favourable		Favourable			no positive culture B-W04	Y
Zenix	ZX053	South Africa	2018	PRE-XDR	BPaL600x26	Favourable		Favourable		43		Y	B	Resistant	Resistant	Resistant	Resistant	Resistant	Susceptible	Resistant	0.125		0.5	1			TBA_586	ERS16073661	lineage2	lineage2.2.2	Pre-XDR-TB
Zenix	ZX054	South Africa	2018	PRE-XDR	BPaL600x26	Favourable		Favourable			no positive culture B-W04	Y
Zenix	ZX055	South Africa	2018	PRE-XDR	BPaL1200x26	Favourable		Favourable			no positive culture B-W04	Y	S	Resistant	Resistant	Susceptible	Resistant	Resistant	Susceptible	Susceptible	0.125		0.5	0.5			TBA_587	ERS16073662	lineage4	lineage4.3.3	MDR-TB
Zenix	ZX056	South Africa	2018	XDR	BPaL1200x9	Favourable		Favourable		14		Y	B	Resistant	Resistant	Resistant	Resistant	Susceptible	Resistant	Resistant	0.125		<=0.25	4			TBA_588	ERS16073663	lineage4	lineage4.4.1.1	Pre-XDR-TB
Zenix	ZX057	South Africa	2018	XDR	BPaL600x26	Favourable		Favourable		43		Y	B	Resistant	Resistant	Resistant	Resistant	Resistant	Resistant	Resistant	0.25		0.5	0.5			TBA_589	ERS16073664	lineage4	lineage4.3.3	Pre-XDR-TB
Zenix	ZX058	South Africa	2018	XDR	BPaL1200x26	Favourable		Favourable			no positive culture B-W04	Y
Zenix	ZX059	South Africa	2018	XDR	BPaL600x26	Favourable		Favourable		43		Y	B	Resistant	Resistant	Resistant	Resistant	Resistant	Resistant	Resistant	0.125		0.5	0.25			TBA_590	ERS16073665	lineage4	lineage4.3.3	Pre-XDR-TB
Zenix	ZX060	South Africa	2019	PRE-XDR	BPaL600x9	Favourable		Favourable			no positive culture B-W04	Y
Zenix	ZX061	South Africa	2019	PRE-XDR	BPaL1200x9	Favourable		Favourable			no positive culture B-W04	Y
Zenix	ZX062	South Africa	2019	PRE-XDR	BPaL1200x9	Favourable		Favourable			no positive culture B-W04	Y
Zenix	ZX063	South Africa	2018	XDR	BPaL600x26	Favourable		Favourable		58		Y	B	Resistant	Resistant	Resistant	Resistant	Resistant	Resistant	Resistant	0.125		0.5	0.25			TBA_591	ERS16073666	lineage2	lineage2.2.2	Pre-XDR-TB
Zenix	ZX064	South Africa	2018	XDR	BPaL600x9	Favourable		Favourable		57		Y	B	Resistant	Resistant	Resistant	Resistant	Resistant	Resistant	Resistant	0.125		0.5	0.5			TBA_592	ERS16073667	lineage2	lineage2.2.2	Pre-XDR-TB
Zenix	ZX065	South Africa	2019	XDR	BPaL600x26	Favourable		Favourable		22		Y	B	Susceptible	Resistant	Susceptible	Resistant	Susceptible	Resistant	Resistant	0.125		0.5	0.5			TBA_593	ERS16073668	lineage2	lineage2.2.2	Pre-XDR-TB
Zenix	ZX066	South Africa	2019	XDR	BPaL1200x9	Favourable		Favourable		57		Y	B	Resistant	Resistant	Resistant	Resistant	Resistant	Resistant	Resistant	0.25		0.5	0.25			TBA_594	ERS16073669	lineage2	lineage2.2.2	Pre-XDR-TB
Zenix	ZX067	Georgia	2017	PRE-XDR	BPaL600x26	Favourable		Unfavourable	Re-treatment	8		Y	B	Resistant	Resistant	Resistant	Susceptible	Resistant	Resistant	Susceptible	0.125		0.5	<=0.125			TBA_595	ERS16073670	lineage2	lineage2.2.1	MDR-TB
Zenix	ZX068	Georgia	2017	PRE-XDR	BPaL1200x9	Favourable		Favourable		57		Y	B	Resistant	Resistant	Resistant	Resistant	Resistant	Susceptible	Susceptible	0.25		0.5	0.25			TBA_596	ERS16073671	lineage2	lineage2.2.1	MDR-TB
Zenix	ZX069	Georgia	2017	PRE-XDR	BPaL600x9	Favourable		Favourable			no positive culture B-W04	Y	B	Resistant	Resistant	Susceptible	Resistant	Resistant	Susceptible	Resistant	0.25		0.5	<=0.125			TBA_597	ERS16073672	lineage2	lineage2.2.1	Pre-XDR-TB
Zenix	ZX070	Georgia	2017	XDR	BPaL1200x26	Favourable		Favourable		56		Y	B	Resistant	Resistant	Resistant	Resistant	Resistant	Resistant	Resistant	0.25		<=0.25	2			TBA_598	ERS16073673	lineage2	lineage2.2.1	Pre-XDR-TB
Zenix	ZX071	Georgia	2018	PRE-XDR	BPaL1200x26	Favourable		Favourable		57		Y	B	Resistant	Resistant	Resistant	Resistant	Resistant	Susceptible	Resistant	0.25		<=0.25	0.5			TBA_599	ERS16073674	lineage2	lineage2.2.1	Pre-XDR-TB
Zenix	ZX072	Georgia	2018	PRE-XDR	BPaL1200x26	Favourable		Favourable		43		Y	B	Susceptible	Resistant	Susceptible	Susceptible	Susceptible	Susceptible	Susceptible	0.25		0.5	0.25			TBA_600	ERS16073675	lineage2	lineage2.2.1	MDR-TB
Zenix	ZX073	Georgia	2018	PRE-XDR	BPaL600x9	Favourable		Favourable		43		Y	B	Resistant	Resistant	Resistant	Resistant	Resistant	Resistant	Susceptible	0.5		0.5	0.5			TBA_093	ERS8656465	lineage2	lineage2.2.1	MDR-TB
Zenix	ZX074	Georgia	2018	PRE-XDR	BPaL1200x9	Favourable		Favourable		22		Y	B	Resistant	Resistant	Resistant	Resistant	Susceptible	Resistant	Susceptible	0.25		<=0.25	0.25			TBA_601	ERS16073676	lineage2	lineage2.2.1	Pre-XDR-TB
Zenix	ZX075	Georgia	2018	XDR	BPaL1200x26	Favourable		Favourable		43		Y	B	Resistant	Resistant	Resistant	Resistant	Resistant	Resistant	Resistant	0.25		0.5	0.25			TBA_602	ERS16073677	lineage2	lineage2.2.1	Pre-XDR-TB
Zenix	ZX076	Georgia	2018	PRE-XDR	BPaL600x26	Favourable		Favourable		57		Y	B	Resistant	Resistant	Resistant	Resistant	Susceptible	Susceptible	Resistant	0.25		0.5	1			TBA_603	ERS16073678	lineage2	lineage2.2.1	Pre-XDR-TB
Zenix	ZX077	Georgia	2018	XDR	BPaL1200x26	Favourable		Favourable		8		Y	B	Resistant	Resistant	Resistant	Resistant	Resistant	Resistant	Resistant	0.25		0.5	2			TBA_604	ERS16073679	lineage2	lineage2.2.1	XDR-TB
Zenix	ZX078	Georgia	2018	PRE-XDR	BPaL1200x26	Favourable		Favourable			no positive culture B-W04	Y	B	Resistant	Resistant	Resistant	Resistant	Resistant	Susceptible	Resistant	0.25		0.5	<=0.125			TBA_605	ERS16073680	lineage2	lineage2.2.1	Pre-XDR-TB
Zenix	ZX079	Georgia	2018	PRE-XDR	BPaL600x26	Unfavourable	Withdrawn (Patient decision) during treat	Unfavourable	Withdrawn (Patient decision) during treat		Withdrawn	Y	S	Resistant	Resistant	Resistant	Susceptible	Resistant	Susceptible	Resistant	0.25		0.5	0.25			TBA_087	ERS8656459	lineage2	lineage2.2.1	Pre-XDR-TB
Zenix	ZX080	Georgia	2018	XDR	BPaL600x26	Favourable		Favourable		44		Y	B	Resistant	Resistant	Resistant	Susceptible	Resistant	Resistant	Resistant	0.25		0.5	0.25			TBA_606	ERS16073681	lineage2	lineage2.2.1	Pre-XDR-TB
Zenix	ZX081	Georgia	2018	PRE-XDR	BPaL600x9	Favourable		Favourable		43		Y	B	Resistant	Resistant	Resistant	Resistant	Resistant	Susceptible	Resistant	0.25		0.5	0.5			TBA_607	ERS16073682	lineage2	lineage2.2.1	Pre-XDR-TB
Zenix	ZX082	Georgia	2018	PRE-XDR	BPaL1200x26	Favourable		Favourable		57		Y	B	Resistant	Resistant	Resistant	Resistant	Resistant	Susceptible	Resistant	0.25		0.5	0.25			TBA_608	ERS16073683	lineage2	lineage2.2.1	Pre-XDR-TB
Zenix	ZX083	Georgia	2018	XDR	BPaL1200x26	Favourable		Favourable			no positive culture B-W04	Y	B	Resistant	Resistant	Resistant	Resistant	Resistant	Resistant	Resistant	0.25		0.5	<=0.125			TBA_609	ERS16073684	lineage2	lineage2.2.1	Pre-XDR-TB
Zenix	ZX084	Georgia	2018	PRE-XDR	BPaL600x9	Favourable		Favourable			no positive culture B-W04	Y	B	Resistant	Resistant	Resistant	Susceptible	Resistant	Susceptible	Resistant	0.25		0.5	0.25			TBA_610	ERS16073685	lineage2	lineage2.2.1	Pre-XDR-TB
Zenix	ZX085	Georgia	2018	XDR	BPaL600x9	Favourable		Favourable		57		Y	B	Resistant	Resistant	Resistant	Resistant	Resistant	Resistant	Resistant	0.25		0.5	0.25			TBA_611	ERS16073686	lineage2	lineage2.2.1	Pre-XDR-TB
Zenix	ZX086	Georgia	2018	PRE-XDR	BPaL1200x9	Favourable		Favourable		15		Y	B	Resistant	Resistant	Resistant	Resistant	Resistant	Resistant	Susceptible	0.25		0.5	0.25			TBA_612	ERS16073687	lineage2	lineage2.2.1	MDR-TB
Zenix	ZX087	Georgia	2018	XDR	BPaL1200x26	Favourable		Favourable		22		Y	B	Resistant	Resistant	Resistant	Resistant	Resistant	Resistant	Resistant	0.25		<=0.25	0.25			TBA_613	ERS16073688	lineage2	lineage2.2.1	Pre-XDR-TB
Zenix	ZX088	Georgia	2018	XDR	BPaL1200x9	Favourable		Favourable		42		Y	B	Resistant	Resistant	Resistant	Resistant	Susceptible	Susceptible	Resistant	0.5		0.5	0.25			TBA_095	ERS8656467	lineage2	lineage2.2.1	Pre-XDR-TB
Zenix	ZX089	Georgia	2018	PRE-XDR	BPaL1200x9	Favourable		Favourable		22		Y	B	Resistant	Resistant	Resistant	Resistant	Resistant	Susceptible	Resistant	0.5		0.5	0.25			TBA_094	ERS8656466	lineage2	lineage2.2.1	Pre-XDR-TB
Zenix	ZX090	Georgia	2018	XDR	BPaL600x9	Favourable		Favourable		71		Y	B	Resistant	Resistant	Resistant	Resistant	Resistant	Resistant	Resistant	0.25		<=0.25	<=0.125			TBA_614	ERS16073689	lineage2	lineage2.2.1	Pre-XDR-TB
Zenix	ZX091	Georgia	2019	PRE-XDR	BPaL1200x9	Favourable		Favourable		29		Y	B	Resistant	Resistant	Resistant	Susceptible	Susceptible	Resistant	Susceptible	0.25		0.5	<=0.125			TBA_615	ERS16073690	lineage2	lineage2.2.1	MDR-TB
Zenix	ZX092	Georgia	2019	PRE-XDR	BPaL1200x26	Favourable		Favourable		113		Y	B	Resistant	Resistant	Resistant	Susceptible	Resistant	Resistant	Susceptible	0.25		0.5	0.5			TBA_616	ERS16073691	lineage4	lineage4.3.3	MDR-TB
Zenix	ZX093	Georgia	2019	PRE-XDR	BPaL1200x26	Favourable		Favourable		43		Y	B	Resistant	Resistant	Resistant	Resistant	Resistant	Susceptible	Susceptible	0.25		0.5	<=0.125			TBA_617	ERS16073692	lineage2	lineage2.2.1	MDR-TB
Zenix	ZX094	Georgia	2019	PRE-XDR	BPaL1200x9	Favourable		Favourable		57		Y	B	Resistant	Resistant	Resistant	Susceptible	Resistant	Resistant	Susceptible	0.25		0.5	0.25			TBA_618	ERS16073693	lineage4	lineage4.3.3	MDR-TB
Zenix	ZX095	Georgia	2019	XDR	BPaL1200x26	Favourable		Favourable		57		Y	B	Resistant	Resistant	Resistant	Resistant	Resistant	Resistant	Resistant	0.125		0.5	<=0.125			TBA_619	ERS16073694	lineage2	lineage2.2.1	Pre-XDR-TB
Zenix	ZX096	Georgia	2019	PRE-XDR	BPaL600x9	Unassessable	Withdrawn in FUP, neg when last seen	Unassessable	Withdrawn in FUP, neg when last seen	57		Y	B	Resistant	Resistant	Resistant	Susceptible	Resistant	Resistant	Susceptible	0.125		0.5	0.25			TBA_620	ERS16073695	lineage2	lineage2.2.1	MDR-TB
Zenix	ZX097	Georgia	2019	XDR	BPaL600x9	Unfavourable	LTFU during treat	Unfavourable	LTFU during treat	8		N	B	Resistant	Resistant	Resistant	Resistant	Resistant	Resistant	Resistant	0.25		0.5	<=0.125			TBA_621	ERS16073696	lineage2	lineage2.2.1	Pre-XDR-TB
Zenix	ZX098	Georgia	2019	PRE-XDR	BPaL1200x26	Favourable		Favourable		56		Y	B	Resistant	Resistant	Resistant	Resistant	Susceptible	Resistant	Susceptible	0.25		0.5	0.5			TBA_622	ERS16073697	lineage4	lineage4.3.3	MDR-TB
Zenix	ZX099	Georgia	2019	XDR	BPaL1200x9	Favourable		Favourable		85		Y	S	Resistant	Resistant	Resistant	Resistant	Resistant	Resistant	Resistant	0.25		<=0.25	<=0.125			TBA_623	ERS16073698	lineage2	lineage2.2.1	Pre-XDR-TB
Zenix	ZX100	Georgia	2019	XDR	BPaL600x26	Favourable		Favourable		71		Y	S	Resistant	Resistant	Resistant	Susceptible	Resistant	Resistant	Resistant	0.125		<=0.25	<=0.125			TBA_624	ERS16073699	lineage2	lineage2.2.1	Pre-XDR-TB
Zenix	ZX101	Russia	2018	PRE-XDR	BPaL1200x26	Favourable		Favourable			no positive culture B-W04	Y
Zenix	ZX102	Russia	2018	MDR	BPaL600x26	Favourable		Favourable		22		Y	B	Susceptible	Resistant	Resistant	Susceptible	Susceptible	Susceptible	Susceptible	0.125		<=0.25	0.25			TBA_625	ERS16073700	lineage4	lineage4.2.1.1	MDR-TB
Zenix	ZX103	Russia	2019	XDR	BPaL1200x26	Favourable		Favourable		29		Y	S	Resistant	Resistant	Resistant	Resistant	Resistant	Resistant	Resistant	1		>4	4			TBA_088	ERS8656460	lineage2	lineage2.2.1	XDR-TB
Zenix	ZX104	Russia	2018	XDR	BPaL1200x26	Unfavourable	Withdrawn (AE) during treat	Unfavourable	Withdrawn (AE) during treat	8		Y	B	Resistant	Resistant	Resistant	Resistant	Resistant	Resistant	Resistant	0.5		0.5	0.25			TBA_089	ERS8656461	lineage2	lineage2.2.1	Pre-XDR-TB
Zenix	ZX105	Russia	2018	XDR	BPaL600x26	Favourable		Favourable			no positive culture B-W04	Y
Zenix	ZX106	Russia	2018	PRE-XDR	BPaL600x9	Favourable		Favourable			no positive culture B-W04	Y
Zenix	ZX107	Russia	2019	MDR	BPaL1200x26	Favourable		Favourable		22		Y	B	Resistant	Resistant	Resistant	Resistant	Resistant	Resistant	Susceptible	0.5		0.5	0.25			TBA_097	ERS8656469	lineage2	lineage2.2.1	Pre-XDR-TB
Zenix	ZX108	Russia	2019	MDR	BPaL1200x9	Favourable		Favourable			no positive culture B-W04	Y
Zenix	ZX109	Russia	2019	PRE-XDR	BPaL600x9	Favourable		Favourable		8		Y	B	Resistant	Resistant	Resistant	Resistant	Resistant	Resistant	Susceptible	0.5		0.5	<=0.125			TBA_091	ERS8656463	lineage2	lineage2.2.1	MDR-TB
Zenix	ZX110	Russia	2019	MDR	BPaL600x26	Favourable		Favourable		85		Y	B	Resistant	Resistant	Resistant	Resistant	Resistant	Susceptible	Resistant	0.25		0.5	0.5			TBA_626	ERS16073701	lineage2	lineage2.2.1	Pre-XDR-TB
Zenix	ZX111	Russia	2019	MDR	BPaL1200x9	Favourable		Favourable			no positive culture B-W04	Y
Zenix	ZX112	Russia	2019	XDR	BPaL600x26	Favourable		Favourable			no positive culture B-W04	Y
Zenix	ZX113	Russia	2019	PRE-XDR	BPaL1200x26	Favourable		Favourable			no positive culture B-W04	Y	S	Resistant	Resistant	Resistant	Resistant	Resistant	Resistant	Susceptible	0.5		0.5	<=0.125			TBA_627	ERS16073702	lineage2	lineage2.2.1	MDR-TB
Zenix	ZX114	Russia	2019	PRE-XDR	BPaL600x26	Favourable		Favourable		15		Y	S	Resistant	Resistant	Susceptible	Resistant	Resistant	Resistant	Resistant	0.5		0.5	0.5			TBA_628	ERS16073703	lineage2	lineage2.2.1	Pre-XDR-TB
Zenix	ZX115	Russia	2019	XDR	BPaL600x9	Favourable		Favourable		85		Y	S	Resistant	Resistant	Resistant	Susceptible	Susceptible	Susceptible	Susceptible	0.125		<=0.25	<=0.125			TBA_629	ERS16073704	lineage4	lineage4.2.1	MDR-TB
Zenix	ZX116	Russia	2019	PRE-XDR	BPaL600x26	Favourable		Favourable			no positive culture B-W04	Y
Zenix	ZX117	Russia	2019	PRE-XDR	BPaL1200x9	Favourable		Favourable		8		Y	B	Resistant	Resistant	Resistant	Resistant	Resistant	Susceptible	Resistant	>16		0.5	<=0.125			TBA_630	ERS16073705	lineage2	lineage2.2.1	Pre-XDR-TB
Zenix	ZX118	Russia	2019	PRE-XDR	BPaL1200x26	Favourable		Favourable		41		Y	S	Resistant	Resistant	Resistant	Resistant	Resistant	Resistant	Resistant	0.25		0.5	0.5			TBA_631	ERS16073706	lineage2	lineage2.2.1	Pre-XDR-TB
Zenix	ZX119	Russia	2018	MDR	BPaL1200x9	Favourable		Favourable			no positive culture B-W04	Y
Zenix	ZX120	Russia	2019	PRE-XDR	BPaL600x26	Favourable		Favourable		57		Y	B	Resistant	Resistant	Resistant	Susceptible	Resistant	Resistant	Resistant	0.25		<=0.25	0.25			TBA_632	ERS16073707	lineage2	lineage2.2.1	Pre-XDR-TB
Zenix	ZX121	Russia	2019	XDR	BPaL600x9	Favourable		Unfavourable	Confirmed relapse at 18 month fup	162		Y	B	Resistant	Resistant	Resistant	Resistant	Susceptible	Resistant	Resistant	0.25		4	2			TBA_633	ERS16073708	lineage2	lineage2.2.1	XDR-TB
Zenix	ZX122	Russia	2019	PRE-XDR	BPaL600x26	Favourable		Favourable		15		Y	B	Resistant	Resistant	Resistant	Resistant	Resistant	Susceptible	Resistant	>16		0.5	0.5			TBA_634	ERS16073709	lineage2	lineage2.2.1	Pre-XDR-TB
Zenix	ZX123	Russia	2019	XDR	BPaL600x9	Favourable		Favourable			no positive culture B-W04	Y
Zenix	ZX124	Russia	2019	XDR	BPaL1200x26	Favourable		Favourable		15		Y	B	Resistant	Resistant	Resistant	Resistant	Resistant	Resistant	Resistant	0.125		<=0.25	<=0.125			TBA_635	ERS16073710	lineage2	lineage2.2.1	Pre-XDR-TB
Zenix	ZX125	Russia	2019	PRE-XDR	BPaL1200x26	Favourable		Favourable		43		Y	B	Resistant	Resistant	Resistant	Resistant	Resistant	Resistant	Resistant	0.125		<=0.25	<=0.125			TBA_636	ERS16073711	lineage2	lineage2.2.1	Pre-XDR-TB
Zenix	ZX126	Russia	2019	XDR	BPaL600x9	Unfavourable	Withdrawn (AE) during treat	Unfavourable	Withdrawn (AE) during treat		Withdrawn	N	S	Resistant	Resistant	Resistant	Susceptible	Resistant	Resistant	Resistant	0.25		<=0.25	0.25			TBA_637	ERS16073712	lineage4	lineage4.3.3	Pre-XDR-TB
Zenix	ZX127	Russia	2019	PRE-XDR	BPaL600x9	Favourable		Favourable		71		Y	B	Resistant	Resistant	Resistant	Resistant	Resistant	Susceptible	Resistant	0.25		<=0.25	<=0.125			TBA_638	ERS16073713	lineage2	lineage2.2.1	Pre-XDR-TB
Zenix	ZX128	Russia	2019	PRE-XDR	BPaL1200x26	Unassessable	LTFU in FUP, neg when last seen	Unassessable	Withdrawn in FUP, neg when last seen		no positive culture B-W04	Y	S	Resistant	Resistant	Resistant	Susceptible	Resistant	Resistant	Resistant	0.25		<=0.25	0.25			TBA_639	ERS16073714	lineage2	lineage2.2.1	Pre-XDR-TB
Zenix	ZX129	Russia	2019	XDR	BPaL600x9	Favourable		Favourable		57		Y	B	Resistant	Resistant	Resistant	Susceptible	Resistant	Resistant	Resistant	0.25		<=0.25	0.25			TBA_640	ERS16073715	lineage2	lineage2.2.1	Pre-XDR-TB
Zenix	ZX130	Russia	2019	XDR	BPaL1200x9	Favourable		Favourable		8		Y	B	Resistant	Resistant	Resistant	Susceptible	Susceptible	Resistant	Resistant	0.125		<=0.25	0.25			TBA_641	ERS16073716	lineage2	lineage2.2.1	Pre-XDR-TB
Zenix	ZX131	Russia	2019	XDR	BPaL1200x9	Unfavourable	Withdrawn (Patient decision) during treat	Unfavourable	Withdrawn (Patient decision) during treat		Withdrawn	N	S	Resistant	Resistant	Resistant	Resistant	Resistant	Resistant	Resistant	1		<=0.25	0.5			TBA_642	ERS16073717	lineage2	lineage2.2.1	Pre-XDR-TB
Zenix	ZX132	Russia	2018	PRE-XDR	BPaL600x9	Favourable		Favourable			no positive culture B-W04	Y
Zenix	ZX133	Russia	2018	MDR	BPaL1200x26	Favourable		Favourable			no positive culture B-W04	Y
Zenix	ZX134	Russia	2018	XDR	BPaL1200x9	Favourable		Favourable		15		Y	B	Resistant	Resistant	Resistant	Susceptible	Resistant	Resistant	Resistant	0.5		0.5	0.25			TBA_096	ERS8656468	lineage2	lineage2.2.1	Pre-XDR-TB
Zenix	ZX135	Russia	2019	XDR	BPaL600x26	Favourable		Favourable		22		Y	B	Resistant	Resistant	Resistant	Resistant	Resistant	Resistant	Resistant	0.25		0.5	0.5			TBA_643	ERS16073718	lineage2	lineage2.2.1	Pre-XDR-TB
Zenix	ZX136	Russia	2019	PRE-XDR	BPaL1200x26	Unfavourable	Re-treatment	Unfavourable	Re-treatment	8		Y	B	Resistant	Resistant	Resistant	Resistant	Resistant	Resistant	Susceptible	0.25		0.5	1			TBA_644	ERS16073719	lineage2	lineage2.2.1	MDR-TB
Zenix	ZX137	Russia	2019	XDR	BPaL1200x9	Favourable		Favourable			no positive culture B-W04	Y
Zenix	ZX138	Russia	2019	MDR	BPaL600x9	Favourable		Favourable		29		Y	W03	Resistant	Resistant	Resistant	Resistant	Resistant	Resistant	Susceptible	0.25		1	0.25			TBA_645	ERS16073720	lineage2	lineage2.2.1	Pre-XDR-TB
Zenix	ZX139	Russia	2019	MDR	BPaL1200x9	Favourable		Favourable			no positive culture B-W04	Y	S	Resistant	Resistant	Resistant	Resistant	Resistant	Resistant	Resistant	0.25		<=0.25	0.25			TBA_646	ERS16073721	lineage2	lineage2.2.1	Pre-XDR-TB
Zenix	ZX140	Russia	2019	XDR	BPaL600x26	Favourable		Favourable		43		Y	S	Resistant	Resistant	Resistant	Resistant	Resistant	Resistant	Resistant	0.25		0.5	0.25			TBA_647	ERS16073722	lineage2	lineage2.2.1	Pre-XDR-TB
Zenix	ZX141	Russia	2019	PRE-XDR	BPaL600x9	Favourable		Favourable			no positive culture B-W04	Y	S	Resistant	Resistant	Resistant	Susceptible	Susceptible	Susceptible	Resistant	0.25		0.5	<=0.125			TBA_648	ERS16073723	lineage2	lineage2.2.1	Pre-XDR-TB
Zenix	ZX142	Russia	2019	XDR	BPaL600x26	Favourable		Favourable			no positive culture B-W04	Y
Zenix	ZX143	Russia	2019	MDR	BPaL1200x26	Favourable		Favourable			no positive culture B-W04	Y	S	Resistant	Resistant	Resistant	Susceptible	Resistant	Resistant	Susceptible	0.25		0.5	0.25			TBA_649	ERS16073724	lineage2	lineage2.2.1	MDR-TB
Zenix	ZX144	Russia	2019	PRE-XDR	BPaL600x26	Favourable		Favourable			no positive culture B-W04	Y
Zenix	ZX145	Russia	2019	MDR	BPaL600x9	Favourable		Favourable			no positive culture B-W04	Y
Zenix	ZX146	Russia	2019	XDR	BPaL600x9	Favourable		Unfavourable	Confirmed relapse at 18 month fup	8		Y	S	Resistant	Resistant	Resistant	Resistant	Resistant	Resistant	Resistant	0.5		0.5	1			TBA_650	ERS16073725	lineage2	lineage2.2.1	Pre-XDR-TB
Zenix	ZX147	Russia	2019	XDR	BPaL1200x9	Unassessable	Death (violent or accidental) in treatment	Unassessable	Death (violent or accidental) in treatment		no positive culture B-W04	N
Zenix	ZX148	Russia	2019	PRE-XDR	BPaL600x26	Favourable		Favourable		8		Y	S	Resistant	Resistant	Resistant	Resistant	Resistant	Susceptible	Resistant	0.125		0.5	<=0.125			TBA_651	ERS16073726	lineage2	lineage2.2.1	Pre-XDR-TB
Zenix	ZX149	Russia	2019	MDR	BPaL1200x9	Favourable		Favourable		57		Y	S	Resistant	Resistant	Resistant	Resistant	Resistant	Resistant	Resistant	0.5		0.5	<=0.125			TBA_652	ERS16073727	lineage2	lineage2.2.1	Pre-XDR-TB
Zenix	ZX150	Russia	2018	XDR	BPaL1200x9	Unfavourable	Confirmed relapse at 6 month fup	Unfavourable	Confirmed relapse at 18 month fup	114		Y	B	Resistant	Resistant	Resistant	Resistant	Resistant	Resistant	Resistant	0.25		0.5	2			TBA_653	ERS16073728	lineage2	lineage2.2.1	XDR-TB
Zenix	ZX151	Russia	2018	MDR	BPaL600x9	Unfavourable	Re-treatment	Unfavourable	Re-treatment	85		Y	B	Resistant	Resistant	Resistant	Susceptible	Resistant	Resistant	Resistant	0.25		0.5	0.25			TBA_654	ERS16073729	lineage2	lineage2.2.1	Pre-XDR-TB
Zenix	ZX152	Russia	2019	MDR	BPaL1200x9	Unfavourable	Withdrawn (AE) during treat	Unfavourable	Withdrawn (AE) during treat	29		N	B	Resistant	Resistant	Resistant	Susceptible	Resistant	Susceptible	Resistant	0.25		0.5	4			TBA_655	ERS16073730	lineage4	lineage4.8	Pre-XDR-TB
Zenix	ZX153	Russia	2019	XDR	BPaL600x9	Unfavourable	Withdrawn (Patient decision) during treat	Unfavourable	Withdrawn (Patient decision) during treat	22		Y	B	Resistant	Resistant	Resistant	Resistant	Resistant	Resistant	Resistant	0.25		0.5	0.5			TBA_656	ERS16073731	lineage2	lineage2.2.1	Pre-XDR-TB
Zenix	ZX154	Russia	2019	XDR	BPaL600x9	Favourable		Favourable		30		Y	B	Resistant	Resistant	Resistant	Resistant	Resistant	Resistant	Resistant	0.5		<=0.25	0.5			TBA_092	ERS8656464	lineage2	lineage2.2.1	Pre-XDR-TB
Zenix	ZX155	Russia	2019	XDR	BPaL1200x26	Favourable		Favourable		57		Y	B	Resistant	Resistant	Resistant	Resistant	Resistant	Resistant	Susceptible	0.25		0.5	0.25			TBA_657	ERS16073732	lineage2	lineage2.2.1	Pre-XDR-TB
Zenix	ZX156	Russia	2019	XDR	BPaL1200x26	Unfavourable	Re-treatment	Unfavourable	Re-treatment	29		Y	B	Resistant	Resistant	Resistant	Resistant	Resistant	Resistant	Resistant	0.25		<=0.25	0.5			TBA_658	ERS16073733	lineage2	lineage2.2.1	MDR-TB
Zenix	ZX157	Russia	2019	PRE-XDR	BPaL1200x9	Favourable		Favourable			no positive culture B-W04	Y
Zenix	ZX158	Russia	2019	XDR	BPaL1200x9	Favourable		Favourable		22		Y	B	Resistant	Resistant	Resistant	Resistant	Resistant	Resistant	Resistant	0.25		1	0.25			TBA_659	ERS16073734	lineage4	lineage4.3.3	Pre-XDR-TB
Zenix	ZX159	Russia	2019	XDR	BPaL1200x26	Favourable		Favourable		15		Y	S	Resistant	Resistant	Resistant	Resistant	Susceptible	Resistant	Resistant	0.25		<=0.25	0.25			TBA_660	ERS16073735	lineage2	lineage2.2.1	Pre-XDR-TB
Zenix	ZX160	Russia	2019	XDR	BPaL1200x9	Unfavourable	Withdrawn (Patient decision) during treat	Unfavourable	Withdrawn (Patient decision) during treat	43		Y	S	Resistant	Resistant	Resistant	Resistant	Resistant	Resistant	Resistant	0.25		0.5	0.25			TBA_661	ERS16073736	lineage2	lineage2.2.1	Pre-XDR-TB
Zenix	ZX161	Russia	2019	XDR	BPaL1200x26	Favourable		Favourable			no positive culture B-W04	Y	S	Resistant	Resistant	Resistant	Resistant	Resistant	Resistant	Resistant	0.5		0.5	<=0.125			TBA_662	ERS16073737	lineage2	lineage2.2.1	Pre-XDR-TB
Zenix	ZX162	Russia	2019	PRE-XDR	BPaL600x26	Favourable		Favourable		15		Y	B	Resistant	Resistant	Resistant	Susceptible	Resistant	Susceptible	Susceptible	0.25		<=0.25	<=0.125			TBA_663	ERS16073738	lineage2	lineage2.2.1	Pre-XDR-TB
Zenix	ZX163	Russia	2019	XDR	BPaL600x26	Favourable		Favourable		43		Y	B	Resistant	Resistant	Resistant	Resistant	Resistant	Susceptible	Resistant	0.25		0.5	<=0.125			TBA_664	ERS16073739	lineage2	lineage2.2.1	Pre-XDR-TB
Zenix	ZX164	Russia	2019	PRE-XDR	BPaL600x26	Favourable		Favourable		29		Y	B	Resistant	Resistant	Resistant	Resistant	Susceptible	Susceptible	Resistant	0.25		0.5	<=0.125			TBA_665	ERS16073740	lineage2	lineage2.2.1	Pre-XDR-TB
Zenix	ZX165	Russia	2019	XDR	BPaL1200x26	Favourable		Unassessable	Withdrawn in FUP, neg when last seen		no positive culture B-W04	Y
Zenix	ZX166	Russia	2019	XDR	BPaL600x26	Favourable		Favourable		113		Y	S	Resistant	Resistant	Resistant	Resistant	Resistant	Resistant	Resistant	0.25		0.5	0.25			TBA_666	ERS16073741	lineage2	lineage2.2.1	Pre-XDR-TB
Zenix	ZX167	Russia	2019	XDR	BPaL600x26	Unfavourable	Re-treatment	Unfavourable	Re-treatment		no positive culture B-W04	Y	S	Resistant	Resistant	Resistant	Resistant	Resistant	Resistant	Resistant	0.25		0.5	<=0.125			TBA_667	ERS16073742	lineage2	lineage2.2.1	Pre-XDR-TB
Zenix	ZX168	Russia	2019	PRE-XDR	BPaL600x9	Favourable		Favourable		25		Y	W01	Resistant	Resistant	Resistant	Susceptible	Susceptible	Resistant	Susceptible	0.125		0.5	<=0.125			TBA_668	ERS16073743	lineage2	lineage2.2.1	MDR-TB
Zenix	ZX169	Russia	2019	XDR	BPaL1200x26	Favourable		Favourable			no positive culture B-W04	Y
Zenix	ZX170	Russia	2019	XDR	BPaL1200x26	Favourable		Favourable		15		Y	B	Resistant	Resistant	Resistant	Susceptible	Resistant	Resistant	Resistant	0.5		0.5	0.25			TBA_686	ERS16073744	lineage2	lineage2.2.1	Pre-XDR-TB
Zenix	ZX171	Russia	2019	PRE-XDR	BPaL600x9	Favourable		Favourable		15		Y	S	Resistant	Resistant	Resistant	Susceptible	Resistant	Susceptible	Resistant	0.25		<=0.25	<=0.125			TBA_669	ERS16073745	lineage2	lineage2.2.1	Pre-XDR-TB
Zenix	ZX172	Moldova	2019	PRE-XDR	BPaL600x26	Favourable		Favourable		29		Y	B	Resistant	Resistant	Resistant	Susceptible	Susceptible	Resistant	Resistant	0.06		<=0.25	0.25			TBA_670	ERS16073746	lineage4	lineage4.2.1	Pre-XDR-TB
Zenix	ZX173	Moldova	2019	PRE-XDR	BPaL1200x9	Favourable		Favourable		15		Y	S	Resistant	Susceptible	Susceptible	Susceptible	Susceptible	Susceptible	Susceptible	0.125		<=0.25	0.5			TBA_671	ERS16073747	lineage2;lineage4	lineage4.1.2.1;lineage2.2.1	MDR-TB
Zenix	ZX174	Moldova	2019	PRE-XDR	BPaL1200x9	Favourable		Favourable			no positive culture B-W04	Y
Zenix	ZX175	Moldova	2019	PRE-XDR	BPaL600x9	Favourable		Favourable		71		Y	S	Resistant	Resistant	Resistant	Susceptible	Susceptible	Susceptible	Susceptible	0.06		0.5	0.25			TBA_672	ERS16073748	lineage4	lineage4.2.1	MDR-TB
Zenix	ZX176	Moldova	2019	PRE-XDR	BPaL1200x9	Favourable		Favourable		15		Y	B	Resistant	Resistant	Resistant	Susceptible	Susceptible	Resistant	Susceptible	0.06		<=0.25	0.5			TBA_673	ERS16073749	lineage4	lineage4.2.1	MDR-TB
Zenix	ZX177	Moldova	2019	PRE-XDR	BPaL600x9	Favourable		Favourable		43		Y	B	Resistant	Resistant	Resistant	Resistant	Resistant	Susceptible	Susceptible	0.125		0.5	<=0.125			TBA_674	ERS16073750	lineage2	lineage2.2.1	MDR-TB
Zenix	ZX178	Moldova	2019	XDR	BPaL1200x26	Favourable		Favourable		29		Y	B	Resistant	Resistant	Resistant	Resistant	Resistant	Resistant	Resistant	0.125		<=0.25	<=0.125			TBA_675	ERS16073751	lineage2	lineage2.2.1	Pre-XDR-TB
Zenix	ZX179	Moldova	2019	PRE-XDR	BPaL600x9	Favourable		Favourable		8		Y	B	Resistant	Resistant	Resistant	Susceptible	Resistant	Susceptible	Resistant	0.125		0.5	0.25			TBA_676	ERS16073752	lineage4	lineage4.2.1	Pre-XDR-TB
Zenix	ZX180	Moldova	2019	PRE-XDR	BPaL1200x26	Favourable		Favourable		45		Y	S	Resistant	Resistant	Resistant	Susceptible	Susceptible	Susceptible	Resistant	0.125		0.5	0.25			TBA_677	ERS16073753	lineage4	lineage4.2.1	Pre-XDR-TB
Zenix	ZX181	Moldova	2019	PRE-XDR	BPaL1200x9	Favourable		Favourable		43		Y	B	Resistant	Resistant	Resistant	Susceptible	Resistant	Resistant	Resistant	0.125		0.5	0.25			TBA_678	ERS16073754	lineage4	lineage4.2.1	Pre-XDR-TB
Notes:
Visit abbreviations: S - screening; B - baseline; W – week; M – month; FU – follow up; U – unscheduled; EW – early withdrawal
#Moxifloxacin DST critical concetration as per Table S2 in mg/L: 0.25 (ZeNix and SimpliciTB); 0.5 (Nix), 2 (STAND)
^ Original TB Type in SimpliciTB: DR = resistant to Rifampicin and/or Isoniazid
* Original TB Type in STAND: MDR = resistant to Rifampicin (may be susceptible or resistant to isoniazid)

## Sheet: PBL_with corresponding BL
Other data					MIC						DST		WGS			Notes
Trial	Blinded Patient ID	Country	Treatment Allocation	Visit	Pretomanid MGIT	Pretomanid REMA	Linezolid MGIT	Bedaquiline MGIT	Moxifloxacin MGIT	Moxifloxacin REMA	Moxifloxacin*	Pyrazinamide	ENA sample name alias	ENA accession no	Sublineage
Nix	NX018	South Africa	BPaL	B	0.125		0.5	0.5			Resistant	Resistant	TBA_040	ERS8656412	lineage4.8
Nix	NX018	South Africa	BPaL	M03	0.125		0.5	4			Resistant	Resistant	TBA_689	ERS16073907	lineage4.8
Nix	NX045	South Africa	BPaL	B	0.25		0.5	0.5			Resistant	Resistant	TBA_052	ERS8656424	lineage2.2.2
Nix	NX045	South Africa	BPaL	M15	0.125		0.5	0.5			Resistant	Resistant	TBA_690	ERS16073908	lineage2.2.2
Nix	NX071	South Africa	BPaL	M02	0.25		1	0.5			Susceptible	Resistant	TBA_691	ERS16073909	lineage2.2.1
SimpliciTB	ST041	South Africa	2HRZE/4HR	B	0.06			<=0.125			Susceptible	Susceptible	TBA_163	ERS16073231	lineage4.1.1.3
SimpliciTB	ST041	South Africa	2HRZE/4HR	W17	0.06			<=0.125			Susceptible	Susceptible	TBA_692	ERS16073910	lineage4.1.1.3
SimpliciTB	ST041	South Africa	2HRZE/4HR	W22	0.06			<=0.125			Susceptible	Susceptible	TBA_693	ERS16073911	lineage4.1.1.3
SimpliciTB	ST058	South Africa	6BPaMZ	S	0.125			0.5			Susceptible	Susceptible	TBA_180	ERS16073248	lineage4.3.4.2.1
SimpliciTB	ST058	South Africa	6BPaMZ	W02	0.125			0.5					TBA_694	ERS16073912	lineage4.3.4.2.1
SimpliciTB	ST058	South Africa	6BPaMZ	W05	0.25			0.5					TBA_695	ERS16073913	lineage4.3.4.2.1
SimpliciTB	ST058	South Africa	6BPaMZ	W08	0.25			1					TBA_696	ERS16073914	lineage4.3.4.2.1
SimpliciTB	ST058	South Africa	6BPaMZ	W17	>16			4					TBA_697	ERS16073915	lineage4.3.4.2.1
SimpliciTB	ST058	South Africa	6BPaMZ	EW	>16			4			Susceptible	Susceptible	TBA_698	ERS16073916	lineage4.3.4.2.1
SimpliciTB	ST121	South Africa	4BPaMZ	B	0.06			0.25			Susceptible	Susceptible	TBA_242	ERS16073310	lineage3
SimpliciTB	ST121	South Africa	4BPaMZ	FUW39	0.06			0.25			Susceptible	Susceptible	TBA_699	ERS16073917	lineage3
SimpliciTB	ST143	South Africa	2HRZE/4HR	B	0.125			0.25			Susceptible	Susceptible	TBA_264	ERS16073332	lineage4.1.1.1
SimpliciTB	ST143	South Africa	2HRZE/4HR	FUW39	0.06			<=0.125			Susceptible	Susceptible	TBA_700	ERS16073918	lineage4.1.1.1
SimpliciTB	ST168	South Africa	4BPaMZ	B	0.125			<=0.125			Susceptible	Susceptible	TBA_289	ERS16073357	lineage4.3.2.1
SimpliciTB	ST168	South Africa	4BPaMZ	W26	0.125			0.5			Susceptible	Susceptible	TBA_701	ERS16073919	lineage4.3.2.1
SimpliciTB	ST183	South Africa	2HRZE/4HR	B	0.125			<=0.125			Susceptible	Susceptible	TBA_303	ERS16073371	lineage2.2.1.1
SimpliciTB	ST183	South Africa	2HRZE/4HR	EW	0.125			0.25			Susceptible	Susceptible	TBA_702	ERS16073920	lineage2.2.1.1
SimpliciTB	ST233	Georgia	2HRZE/4HR	B	0.125			0.25			Susceptible	Susceptible	TBA_349	ERS16073421	lineage2.2.1
SimpliciTB	ST233	Georgia	2HRZE/4HR	W22	0.25			<=0.125			Susceptible	Susceptible	TBA_703	ERS16073921	lineage2.2.1
SimpliciTB	ST233	Georgia	2HRZE/4HR	FUW52	0.25			0.25			Susceptible	Susceptible	TBA_704	ERS16073922	lineage2.2.1
SimpliciTB	ST422	Brazil	4BPaMZ	B	0.125			0.5			Susceptible	Susceptible	TBA_518	ERS16073592	lineage4.3.4.1;lineage4.1.2.1
SimpliciTB	ST422	Brazil	4BPaMZ	FUW39	0.125			0.25			Susceptible	Susceptible	TBA_705	ERS16073923	lineage4.1.2.1
SimpliciTB	ST455	Brazil	6BPaMZ	B	0.125			0.5			Susceptible	Resistant	TBA_548	ERS16073622	lineage4.4.1.1
SimpliciTB	ST455	Brazil	6BPaMZ	W03	0.06			0.5					TBA_706	ERS16073924	lineage4.4.1.1
SimpliciTB	ST455	Brazil	6BPaMZ	UFU_A	>16			1					TBA_707	ERS16073925	lineage4.4.1.1
SimpliciTB	ST455	Brazil	6BPaMZ	UFU_B	>16			0.25			Susceptible	Resistant	TBA_708	ERS16073926	lineage4.4.1.1
STAND	SD006	Malaysia	4Pa100MZ	B		0.125				0.06	Susceptible	Susceptible	TBA_002	ERS8656374	lineage2.2.1
STAND	SD006	Malaysia	4Pa100MZ	M09		0.25				0.5	Susceptible	Susceptible	TBA_709	ERS16073927	lineage2.2.1
STAND	SD007	Malaysia	4Pa100MZ	B		0.06				0.06	Susceptible	Susceptible	TBA_687	ERS16058698	lineage2.2.1
STAND	SD007	Malaysia	4Pa100MZ	UFU		0.06				<=0.03	Susceptible	Susceptible	TBA_710	ERS16073928	lineage2.2.1
STAND	SD012	South Africa	6Pa200MZ	S		0.125				0.06			TBA_112	ERS16058699	lineage2.2.1	WGS on W01 isolate, MIC on S isolate
STAND	SD012	South Africa	6Pa200MZ	EW		0.125				0.06	Susceptible	Susceptible	TBA_711	ERS16073929	lineage2.2.1
STAND	SD014	South Africa	4Pa100MZ	S						0.06	Susceptible	Susceptible	TBA_113	ERS16058700	lineage4.3.2.1
STAND	SD014	South Africa	4Pa100MZ	EW		0.125				0.125	Susceptible	Susceptible	TBA_712	ERS16073930	lineage4.3.2.1
STAND	SD015	South Africa	4Pa200MZ	S		0.06				0.25	Susceptible	Susceptible	TBA_027	ERS8656399	lineage4.3.4.2.1
STAND	SD015	South Africa	4Pa200MZ	W22		0.06				0.25	Susceptible	Susceptible	TBA_713	ERS16073931	lineage4.3.4.2.1
STAND	SD082	South Africa	4Pa200MZ	S						0.06	Susceptible	Susceptible	TBA_714	ERS16073932	lineage2.2.1
STAND	SD082	South Africa	4Pa200MZ	W01		0.25				0.125			TBA_005	ERS8656377	lineage2.2.1
STAND	SD082	South Africa	4Pa200MZ	M09		0.125				<=0.03	Susceptible	Susceptible	TBA_715	ERS16073933	lineage2.2.1
STAND	SD100	South Africa	4Pa100MZ	B		0.125				0.125	Susceptible	Susceptible	TBA_114	ERS16058701	lineage2.2.1
STAND	SD100	South Africa	4Pa100MZ	UFU		0.25				0.06	Susceptible	Susceptible	TBA_716	ERS16073934	lineage2.2.1
STAND	SD105	South Africa	4Pa200MZ	W04		0.125				0.06			TBA_115	ERS16058702	lineage2.2.1
STAND	SD105	South Africa	4Pa200MZ	UFU		0.125				0.06	Susceptible	Susceptible	TBA_717	ERS16073935	lineage2.2.1
STAND	SD164	South Africa	4Pa200MZ	B		0.125				0.06	Susceptible	Susceptible	TBA_688	ERS16058705	lineage4.3.2.1
STAND	SD164	South Africa	4Pa200MZ	M09		0.06				0.25	Susceptible	Susceptible	TBA_718	ERS16073936	lineage4.3.2.1
STAND	SD168	South Africa	6Pa200MZ	B		0.06				0.125	Susceptible	Susceptible	TBA_118	ERS16058706	lineage4.3.4.2.1;lineage4.3.3
STAND	SD168	South Africa	6Pa200MZ	M09		0.03				0.06	Susceptible	Susceptible	TBA_719	ERS16073937	lineage4.3.3
STAND	SD182	South Africa	4Pa100MZ	B		0.125				0.06	Susceptible	Susceptible	TBA_119	ERS16058707	lineage4.4.1.1.1
STAND	SD182	South Africa	4Pa100MZ	UFU		0.06				1	Susceptible	Susceptible	TBA_720	ERS16073938	lineage4.4.1.1.1
STAND	SD230	Thailand	4Pa100MZ	B		0.25				0.06	Susceptible	Susceptible	TBA_014	ERS8656386	lineage2.1
STAND	SD230	Thailand	4Pa100MZ	UFU		0.125				0.125	Susceptible	Susceptible	TBA_721	ERS16073939	lineage2.1
STAND	SD280	Uganda	4Pa200MZ	B		0.06				0.06	Susceptible	Susceptible	TBA_007	ERS8656379	lineage4.6.1
STAND	SD280	Uganda	4Pa200MZ	W26		0.06				0.125	Susceptible	Susceptible	TBA_722	ERS16073940	lineage4.6.1
STAND	SD280	Uganda	4Pa200MZ	UFU		0.25				0.125	Susceptible	Susceptible	TBA_723	ERS16073941	lineage4.6.1
ZeNix	ZX019	South Africa	BPaL1200x9	B	0.25		0.5	4			Resistant	Resistant	TBA_564	ERS16073638	lineage2.2.2
ZeNix	ZX019	South Africa	BPaL1200x9	W04	0.5		0.5	8					TBA_724	ERS16073942	lineage2.2.2
ZeNix	ZX019	South Africa	BPaL1200x9	FUW08	>16		0.5	4			Resistant	Resistant	TBA_725	ERS16073943	lineage2.2.2
ZeNix	ZX020	South Africa	BPaL600x26	B	0.125		0.5	0.5			Susceptible	Resistant	TBA_565	ERS16073639	lineage2.2.2
ZeNix	ZX020	South Africa	BPaL600x26	FUW39	0.25		0.5	1			Susceptible	Resistant	TBA_726	ERS16073944	lineage2.2.2
ZeNix	ZX026	South Africa	BPaL600x9	B	0.25		0.5	0.5			Resistant	Resistant	TBA_569	ERS16073643	lineage2.2.2
ZeNix	ZX026	South Africa	BPaL600x10	W03	0.25		0.5	0.5					TBA_727	ERS16073945	lineage2.2.2
ZeNix	ZX026	South Africa	BPaL600x11	W23	>16		0.5	0.25			Resistant	Resistant	TBA_728	ERS16073946	lineage2.2.2
ZeNix	ZX026	South Africa	BPaL600x12	W26	>1		0.5	0.5					TBA_729	ERS16073947	lineage2.2.2
ZeNix	ZX037	South Africa	BPaL600x9	B	0.06		<=0.25	0.25			Resistant	Susceptible	TBA_578	ERS16073652	lineage4.4.1.1
ZeNix	ZX037	South Africa	BPaL600x9	FUW26	0.06		<=0.25	0.5			Resistant	Susceptible	TBA_730	ERS16073948	lineage4.4.1.1
ZeNix	ZX037	South Africa	BPaL600x9	FUW39	0.06		<=0.25	0.25			Resistant	Susceptible	TBA_731	ERS16073949	lineage4.4.1.1
ZeNix	ZX079	Georgia	BPaL600x26	S	0.25		0.5	0.25			Resistant	Resistant	TBA_087	ERS8656459	lineage2.2.1
ZeNix	ZX079	Georgia	BPaL600x26	W01	0.25		<=0.25	0.25			Resistant	Resistant	TBA_732	ERS16073950	lineage2.2.1
ZeNix	ZX079	Georgia	BPaL600x26	W04	0.25		0.5	1			Resistant	Resistant	TBA_733	ERS16073951	lineage2.2.1
ZeNix	ZX079	Georgia	BPaL600x26	W10	0.25		0.5	2			Resistant	Resistant	TBA_734	ERS16073952	lineage2.2.1
ZeNix	ZX079	Georgia	BPaL600x26	W16	>16		0.5	2			Resistant	Resistant	TBA_735	ERS16073953	lineage2.2.1
ZeNix	ZX079	Georgia	BPaL600x26	W20	>16		0.5	2			Resistant	Resistant	TBA_736	ERS16073954	lineage2.2.1
ZeNix	ZX103	Russia	BPaL1200x26	S	1		>4	4			Resistant		TBA_088	ERS8656460	lineage2.2.1
ZeNix	ZX103	Russia	BPaL1200x26	B	0.5		>8	2					TBA_737	ERS16073955	lineage2.2.1
ZeNix	ZX103	Russia	BPaL1200x26	W03	0.5		>8	2				Resistant	TBA_738	ERS16073956	lineage2.2.1
ZeNix	ZX103	Russia	BPaL1200x26	W10	>16		>8	4					TBA_739	ERS16073957	lineage2.2.1
ZeNix	ZX103	Russia	BPaL1200x26	W16	>16		>8	4			Resistant	Resistant	TBA_740	ERS16073958	lineage2.2.1
ZeNix	ZX121	Russia	BPaL600x9	B	0.25		4	2			Resistant	Susceptible	TBA_633	ERS16073708	lineage2.2.1
ZeNix	ZX121	Russia	BPaL600x9	W02	0.5		8	4					TBA_741	ERS16073959	lineage2.2.1
ZeNix	ZX121	Russia	BPaL600x9	W04	0.5		4	4					TBA_742	ERS16073960	lineage2.2.1
ZeNix	ZX121	Russia	BPaL600x9	W10	>16		8	4					TBA_743	ERS16073961	lineage2.2.1
ZeNix	ZX121	Russia	BPaL600x9	W16	>16		4	4					TBA_744	ERS16073962	lineage2.2.1
ZeNix	ZX121	Russia	BPaL600x9	FUW39	>16		8	4			Resistant	Susceptible	TBA_745	ERS16073963	lineage2.2.1
ZeNix	ZX146	Russia	BPaL600x9	S	0.5		0.5	1			Resistant	Resistant	TBA_650	ERS16073725	lineage2.2.1
ZeNix	ZX146	Russia	BPaL600x9	FUW52	>16		0.5	1			Resistant	Resistant	TBA_746	ERS16073964	lineage2.2.1
ZeNix	ZX146	Russia	BPaL600x9	UFU	>16		0.5	1					TBA_747	ERS16073965	lineage2.2.1
ZeNix	ZX150	Russia	BPaL1200x9	B	0.25		0.5	2			Resistant	Resistant	TBA_653	ERS16073728	lineage2.2.1
ZeNix	ZX150	Russia	BPaL1200x9	W03	0.5		0.5	4					TBA_748	ERS16073966	lineage2.2.1
ZeNix	ZX150	Russia	BPaL1200x9	W08			0.5	4					TBA_749	ERS16073967	lineage2.2.1
ZeNix	ZX150	Russia	BPaL1200x9	W12	0.5		0.5	4					TBA_750	ERS16073968	lineage2.2.1
ZeNix	ZX150	Russia	BPaL1200x9	W26	>16		<=0.25	2			Resistant	Resistant	TBA_751	ERS16073969	lineage2.2.1
ZeNix	ZX150	Russia	BPaL1200x9	UFU	>16		0.5	4			Resistant	Susceptible	TBA_752	ERS16073970	lineage2.2.1
